# Supplementary material for: Age-related changes in estradiol and longitudinal associations with fat mass in men
Source: PLoS One. 2018 Aug 2;13(8):e0201912. doi: 10.1371/journal.pone.0201912 (PMC6072119; doi:10.1371/journal.pone.0201912)
Supplement: S1 Table — (XLSX) [file pone.0201912.s001.xlsx]

## Sheet: Sheet1
participant	age (years) at baseline	age (years) at follow-up	married/partnered	retired during follow-up	smoking status	depression	type 2 diabetes mellitus	cardiovascular disease	total testosterone (nmol/L) at baseline	total testosterone (nmol/L) at follow-up	estradiol (pmol/L) at baseline	estradiol (pmol/L) at follow-up	sex hormone-binding globulin (nmol/L) at baseline	sex hormone-binding globulin (nmol/L) at follow-up	follicle-stimulating hormone (U/L) at baseline	follicle-stimulating hormone (U/L) at follow-up	luteinizing hormone (U/L) at baseline	luteinizing hormone (U/L) at follow-up	percentage total fat mass at baseline	percentage total fat mass at follow-up	percentage abdominal fat mass at baseline	percentage abdominal fat mass at follow-up	body mass index (kg/m2) at baseline	body mass index (kg/m2) at follow-up	waist circumference (cm) at baseline	waist circumference (cm) at follow-up
1	35	40	yy	n	yy	ny	nn	nn	11.7	8.3	94.6	55.9	12	21	7	5.3	5	1.8	20.8203	27.3594	26.2	33.8	32.0782	29.5684	103.5	101.167
2	45	50	yy	n	nn	nn	nn	nn	16.5	14.8	94.9	95.3	30	26.5	4	3.4	7	1.1	18.2486	20.76	26.5	27.8	24.5986	24.9933	89.5667	93.3667
3	45	50	yy	n	nn	nn	nn	nn	22.1	20	84.3	97.2	29	27.1	5	5.2	3	3.3	18.7508	21.229	19.2	27.2	22.3492	23.1373	83.7333	84.3333
4	71	76	yy	n	nn	nn	nn	nn	14.2	14.3	82.4	67.3	34	40.8	18	20.3	6	9.7	26.9087	NA	33.9	NA	27.6286	27.2287	106.833	101.667
5	42	47	yy	n	yy	ny	nn	nn	20.2	18.6	82.1	93.8	27	29.1	6	5.6	4	3.2	20.0819	21.5845	29.3	29.4	28.7132	27.9305	97.4	99.8667
6	67	72	yy	n	nn	nn	ny	yy	10.1	15.2	82.8	52.6	29	34.8	4	5.1	2	2	23.981	23.8675	32.1	33.1	25.9429	25.7959	97.6667	95
7	60	65	yy	y	nn	nn	ny	nn	7.6	6.8	107.5	62.9	30	26.8	3	2.4	1	1	37.2975	37.5282	41	39.4	32.6951	33.5421	108.833	117.167
8	39	44	yy	n	nn	nn	nn	nn	13.3	21.1	71.4	61.5	22	43	6	6.3	4	3.9	40.3451	NA	47.4	NA	39.3023	29.7495	126.533	98.1667
9	51	56	yy	n	nn	nn	nn	nn	20.6	25	82.4	92.7	28	55	12	16	8	6.9	18.7233	16.3809	28.6	24.9	22.1023	20.9423	87.7667	81.5
10	42	47	yy	n	nn	nn	nn	nn	25.7	22	125.5	150.9	42	32.9	2	3.2	4	3.8	22.234	NA	28.3	NA	26.3082	33.8717	85.6	110
11	47	52	yy	n	yy	yn	nn	nn	18.5	17.2	58.1	25.7	40	34.5	3	4	2	2.4	20.5193	25.9973	27.4	33.6	25.1549	27.0138	94.6667	95.3333
12	53	58	yy	n	nn	yy	nn	yy	25.1	24.3	126.6	82.4	44	50	3	3.5	2	2.9	34.3087	35.348	37	36.6	32.6511	33.296	112.567	116.5
13	67	72	yy	n	yy	nn	nn	yy	13.4	8.7	81.7	78	32	28.7	4	4.2	3	2.4	28.7024	31.2212	34.9	37.1	29.7619	29.7263	106	110.833
14	54	59	yy	n	nn	nn	nn	nn	29.5	29.7	94.6	91.3	65	78.7	6	5.3	4	3.1	26.5626	29.3015	34.1	42.3	26.2985	26.097	97.6667	99.1667
15	43	48	yy	n	yn	nn	nn	nn	18.8	19.1	107.8	82.1	21	26	5	6.8	5	5.2	21.6338	26.6194	27.7	34.6	25.3593	25.4476	88.5	89.3333
16	41	46	yy	n	nn	nn	nn	nn	24.5	22.1	147.9	133.2	24	35.3	4	4.6	6	6.9	29.6474	NA	38.5	NA	29.0053	29.6649	101.333	103.833
17	64	69	yy	n	nn	nn	nn	nn	13.8	17.9	119.6	154.9	24	38.3	8	11.9	3	3.1	30.3456	NA	38.4	NA	34.2444	32.8285	116.1	110.667
18	44	49	yy	n	nn	nn	nn	nn	15.5	13.6	94.9	81.3	21	23.6	3	3.6	1	1.4	39.0399	40.7216	41	44.7	32.9543	33.2898	109.167	109.667
19	63	68	yy	y	nn	nn	nn	nn	9.1	9.1	84.6	77.3	21	23.5	10	13.2	3	6.1	21.8464	22.9934	31.7	33.5	25.3337	24.7267	88.3333	91.8333
20	44	49	yy	n	nn	nn	nn	nn	18.6	21.8	95.3	83.2	46	54.4	4	4.7	5	2.6	10.5829	9.01862	10.6	8.3	24.1115	23.9461	87	87.5
21	55	60	yy	n	nn	yy	ny	nn	8.7	9.9	94.2	124.4	14	22.4	6	7.3	4	3.3	30.5224	34.3638	33.6	43.9	32.3868	33.1315	109.333	117.333
22	51	56	nn	n	nn	yy	nn	nn	11.1	10.6	71	96.8	18	18.9	5	6.8	5	4.3	28.3929	29.8549	36.8	42.1	28.9811	30.3711	102.1	109.667
23	57	62	yy	n	nn	nn	nn	nn	20.5	23	121.1	137.3	41	49.4	2	2.7	4	2.7	29.1718	29.5712	39.3	41.5	28.1754	27.7281	102.667	96.6667
24	39	44	nn	n	nn	nn	nn	nn	29.4	26	115.9	98.6	44	59.8	5	5	5	5.9	14.9877	14.304	15.4	15	22.4103	23.0198	77.9667	81.6667
25	51	56	yy	n	nn	nn	nn	nn	10.3	9	79.1	90.9	15	18.7	4	4.7	2	1.4	24.687	26.5922	33.7	35.6	26.8923	26.6733	93.3333	96.8333
26	55	60	yy	y	nn	nn	ny	nn	12.8	15.4	139.5	131.4	28	41.1	8	9.6	6	4.3	31.565	33.5837	36.9	46.5	36.6552	37.4381	116.5	121.833
27	66	71	yy	n	yn	nn	nn	nn	17	13.8	116.3	113	44	42	12	16.1	5	7.8	24.1575	32.516	26.6	41.5	26.6436	27.5273	94.6667	98.1667
28	62	67	nn	y	nn	nn	nn	nn	18	13.5	71	82.4	33	43.7	6	5.9	2	1.2	19.8326	26.357	30	40.6	23.2693	24.1966	86	92.6667
29	48	53	yy	n	nn	nn	nn	nn	17.2	17.9	89.8	84.6	19	22.2	10	11.5	5	5.2	23.1796	24.1861	35.2	34.6	26.4266	26.0384	95.4333	101.2
30	59	64	yy	n	nn	nn	ny	nn	18	18.4	104.5	106.4	35	48.2	4	5.6	4	3.3	22.678	23.8146	29.6	33	27.1857	28.2148	91.6667	92.3333
31	39	45	yy	n	yn	nn	nn	nn	21.5	18.3	86.8	75.4	28	34.5	2	2.6	4	3	28.3122	31.7858	35	36.9	28.8618	30.8928	102.667	106.333
32	44	49	yy	n	nn	nn	nn	nn	16.2	13.7	60.7	37.9	18	22	4	3.7	4	2.6	19.1938	NA	25.3	NA	25.817	26.7374	87.1667	93.1667
33	57	62	yy	n	yy	nn	yy	nn	11.5	9.3	107.1	47.1	22	29.7	6	7.6	6	7.5	30.0975	31.508	37.8	37	28.3727	27.7683	99	102.833
34	44	49	yy	n	nn	nn	nn	nn	9.3	15.2	66.6	76.9	31	40	2	1.3	2	3	19.2589	NA	27.8	NA	23.5666	24.0656	86	87.8333
35	54	59	yy	n	nn	nn	nn	nn	19.8	18.4	138.7	125.5	27	33.7	5	4.9	4	4.5	29.8023	27.614	37.3	32.6	32.9109	30.934	110.167	107.667
36	48	53	yy	n	yy	nn	nn	nn	15.2	14.4	122.2	114.8	16	25.2	5	5.7	4	3	29.113	NA	36	NA	29.4432	27.8119	104.667	98.1667
37	46	51	yy	n	nn	nn	nn	nn	25.9	28.5	109.3	105.2	42	60.3	3	3.5	5	5	24.5497	16.6081	29.9	16.8	23.6089	23.296	93	94.8333
38	42	47	yy	n	ny	nn	nn	nn	13	17.9	103.8	84.6	30	40.7	7	8.1	4	3.1	NA	34.3779	NA	37.8	36.9494	38.2747	119	122.333
39	54	59	yy	n	nn	nn	nn	nn	15.4	18	84.6	93.8	26	45.3	3	3.7	4	5.2	24.3262	25.1241	31.4	28.9	28.497	28.0641	93	91.5
40	40	45	nn	n	yy	nn	nn	nn	18.3	15	112.6	93.5	24	29.4	4	5	6	5.6	28.1986	32.4329	36	36.8	27.6117	29.5041	104.5	112.833
41	37	43	yy	n	nn	nn	nn	nn	19.4	21	66.6	78.4	21	45	9	9.3	7	7.2	17.9729	15.9881	21.3	18.7	23.9461	23.7709	86.1667	80.1667
42	43	48	yy	n	yy	nn	nn	nn	13.8	15	58.9	62.2	25	28.7	6	7	5	3.5	16.628	22.1429	21.2	29.4	27.1046	27.044	95.2667	92.6667
43	47	52	NA	n	nn	nn	nn	nn	21.8	17.3	126.2	100.5	22	26.8	12	12.2	12	9.6	23.1274	NA	28.9	NA	28.089	27.7687	90	94.6667
44	52	57	yy	n	nn	nn	nn	ny	15.7	19.3	112.2	138.7	21	34.4	8	8.3	8	4.6	28.2647	32.3203	33.2	34.2	36.0178	34.786	117	111.333
45	38	43	yn	n	nn	ny	nn	nn	15.9	16.9	79.1	75.4	30	31.5	3	2.6	4	4	25.5528	34.2807	32.1	44	28.01	30.1367	92.5	97.6667
46	60	67	yy	y	nn	nn	nn	nn	10.9	10.7	67.3	62.6	22	24.7	5	6.4	3	2.9	22.195	NA	33.9	NA	25.2836	25.6489	95.0667	98.1667
47	67	72	yy	n	nn	nn	nn	nn	23.2	19.6	86.8	87.2	57	66.4	12	11.9	7	4	19.6582	22.5394	24.5	27.4	24.5204	24.2693	88.7333	88.1667
48	49	54	yy	n	nn	nn	nn	yy	13.2	10.2	73.6	62.2	29	33	2	2.6	1	2.9	32.1062	35.6356	39.1	46.6	29.4031	31.5221	101.5	108.333
49	65	70	yy	n	nn	nn	nn	nn	14.6	12.5	89.4	83.2	31	42.5	7	7.9	5	4.1	25.8377	31.5222	31	35.3	30.2523	32.0583	104.167	104.2
50	47	52	ny	n	nn	yy	nn	nn	20.7	15	105.6	97.2	45	49	28	32	8	7.9	25.2332	27.2479	32.7	33.4	23.3485	24.0835	84	91.1667
51	44	49	nn	n	yy	nn	nn	nn	28	23.6	92	99.4	44	39.2	3	3.8	4	2	NA	NA	NA	NA	33.9033	39.128	112.533	134.167
52	55	60	yy	n	yy	nn	nn	nn	31.6	28.5	109.7	112.2	43	63.3	5	4.8	5	4.3	20.0533	23.5198	27.8	33.8	28.7197	28.6786	95.5	99.1667
53	56	62	yy	NA	yy	nn	nn	nn	12.9	11.7	71	84.6	29	37.7	3	3.2	4	3.7	36.1587	35.1862	39.8	45.2	35.8302	34.9564	111.333	116.333
54	66	71	yy	y	nn	nn	ny	nn	18.3	15.1	93.5	109.3	44	38.9	4	3.6	6	5.4	32.2554	33.8256	36.5	37.9	37.0581	38.0192	127	127.667
55	37	42	yy	n	nn	nn	nn	nn	13.3	14.8	78.8	82.1	15	16.9	5	6.5	6	3.5	21.4196	25.0916	29.9	34.5	25.0718	24.6417	85	87.3333
56	54	59	yy	y	nn	nn	nn	nn	15.4	11.7	120.7	98.6	25	32.6	4	7.2	3	3.4	34.6163	38.501	39.2	48.7	35.4304	35.2039	122.167	121.667
57	66	71	yy	n	nn	NA	nn	yy	15.5	9.8	118.9	64	22	19.7	8	16.6	5	4.5	24.4592	40.13	30	44.6	29.6457	30.3643	98	106.333
58	44	49	yy	n	yy	ny	nn	nn	15.8	16.6	49.7	42	27	33.5	6	7.3	4	3.3	31.249	33.5208	39.3	47.1	29.7367	30.0309	105.833	108.167
59	60	65	yy	n	nn	nn	nn	nn	19.4	12.8	119.6	77.6	29	33	6	8.5	5	7.2	26.3701	35.3412	34.5	45.7	28.9743	31.3281	97.3333	103.333
60	35	40	yy	n	nn	nn	nn	nn	22.3	15.9	98.3	62.9	26	28.4	3	2.9	5	2.5	28.3282	31.7358	35.1	35.4	27.7155	28.3362	96	99
61	47	52	yy	n	nn	nn	nn	nn	18.5	14.9	81.7	62.9	41	48.5	4	3	5	3.2	32.4491	39.2974	36.2	44.8	31.6001	33.472	106.833	110.667
62	51	56	yy	n	yn	nn	nn	nn	26.1	23.9	174.1	143.5	41	58.2	3	4	4	4.6	25.1037	35.3243	27	35.4	24.7252	26.7428	86	86.3333
63	70	75	yy	n	nn	nn	nn	nn	10.9	11.1	76.2	56.3	30	40.4	9	9.1	3	3	28.4262	28.8752	37.5	37.2	29.9195	28.8655	103	102.167
64	43	48	yy	n	nn	nn	nn	nn	18	15.8	191.7	60.7	34	33.7	6	7.2	4	4.8	17.4586	23.527	23.6	32.4	25.3345	26.6381	82.8333	95.3333
65	49	54	yy	n	ny	nn	nn	nn	27.7	23.8	89.4	93.8	35	47	2	2.8	7	4.2	24.8666	27.1074	26.9	29.6	24.2587	24.8778	86	87.8333
66	50	55	NA	n	nn	nn	nn	nn	8.8	8.5	92.4	66.6	19	22	5	6	4	3.1	42.9311	38.686	47.4	45.6	41.1182	44.715	134.667	138.667
67	41	46	nn	n	yy	ny	nn	nn	19.7	19	82.8	88	20	27.6	7	8.3	4	3	22.8511	23.7143	28.7	39	26.213	27.0369	87.8333	91.6667
68	49	54	nn	n	nn	nn	nn	nn	14.6	15.3	105.2	92.4	27	33.7	4	5.1	5	3.2	29.6609	28.9675	38.8	44.4	30.1725	29.9142	101	106
69	69	74	yy	n	nn	NA	yy	nn	15.4	16.6	97.2	76.5	30	38.2	4	4.8	5	4.8	29.424	31.4869	37.5	38.5	25.852	26.0551	101	103.833
70	48	53	yy	n	nn	nn	ny	nn	8.9	13.4	75.4	96.8	21	24	4	6.3	3	3.4	32.6509	35.0222	39.8	44.1	31.4907	32.4264	107	114.667
71	59	64	yy	n	nn	nn	nn	nn	19.3	9.5	98.6	114.1	31	37.3	8	8.4	2	2.9	24.8666	27.8496	34.6	35.2	26.1151	33.8929	87	91.1667
72	61	66	nn	n	nn	yy	nn	yy	15.8	15.1	85	110	39	47.5	6	7.9	3	4.8	38.5505	40.5314	40.9	49	32.3028	31.1911	119.5	120.333
73	45	49	yy	n	yy	nn	yy	nn	16.1	14.3	137.3	90.5	28	27	8	9.2	5	3.4	34.6682	32.5641	38.8	35.2	37.236	36.085	118.667	113.667
74	61	66	yy	n	nn	ny	nn	nn	27.7	25.6	134.3	124	41	51.9	2	2.2	5	4.4	18.6789	21.5776	25.4	28.7	24.8196	23.9995	88.5	89.3333
75	47	51	yy	n	nn	nn	nn	nn	21.8	22.5	123.3	106.7	22	41.4	4	4.6	3	2.6	23.4139	15.7699	31.3	22	29.1714	25.7048	93	85.5
76	55	60	yy	n	nn	nn	ny	nn	10	10.7	117.4	102.3	10	13.3	15	20.2	12	12	31.7314	30.5826	38.2	35.1	35.4903	35.4267	116.5	120.667
77	49	54	yy	n	nn	nn	nn	nn	21.9	22.9	65.9	68.1	31	40.4	3	3.3	3	2.4	23.9655	NA	32.1	NA	25.6173	24.968	93.5	93.6667
78	48	52	yy	n	nn	nn	nn	nn	16.6	11.4	60.7	56.3	38	26.9	5	5.5	3	2.5	18.7499	NA	27.3	NA	26.8161	29.3947	89.5	102.167
79	48	54	yn	n	yy	nn	nn	ny	21.6	17.5	177.4	118.9	18	22.5	5	6.3	5	3.9	25.6661	NA	32.7	NA	28.6697	31.3626	101.333	103.333
80	48	53	yy	n	nn	nn	nn	nn	13	15.6	60.7	65.9	25	42.1	5	6.8	2	1.8	35.3067	39.8915	39.4	47.4	35.8777	35.5097	104	110.25
81	47	52	yy	n	nn	nn	nn	nn	9.2	14.2	151.6	138	23	38.6	3	3.9	3	3.5	45.5926	45.851	44.6	41.8	39.92	37.234	121.167	125.667
82	39	44	yy	n	nn	nn	nn	nn	25	23.2	72.9	94.6	29	38	4	5.5	4	3.1	17.3381	26.9527	21.3	35.6	22.3517	23.4552	84	88.6667
83	61	66	yy	n	nn	nn	nn	nn	11.9	13.3	64	75.4	26	33.6	7	7.5	3	3.1	29.0365	30.2992	35	38.3	25.2655	25.1992	104	101.667
84	44	49	nn	n	nn	nn	nn	nn	18.8	15.7	59.6	64.4	25	23.5	6	10.3	5	6	20.7686	20.8477	25	23.8	26.5819	26.0572	93.6667	88.1667
85	55	60	nn	n	nn	nn	yy	nn	17.3	14.6	154.9	114.8	56	33.7	8	10	5	5.2	35.7391	36.3161	43.1	41.8	35.5188	33.9761	123	116.167
86	44	49	yy	n	nn	nn	nn	nn	16.9	20.8	84.3	67	25	34.7	6	3.4	4	6.9	23.8395	23.6167	32.2	30.9	26.7103	25.6854	96.6667	91.3333
87	64	69	yy	y	nn	nn	nn	nn	18.4	21	140.6	99.4	51	55.8	6	6.1	7	4.7	30.409	32.5929	36.2	39.3	30.4049	31.246	105.333	107.667
88	62	67	nn	y	nn	nn	nn	nn	22	18.5	88.3	56.3	39	46.4	11	13	6	5.5	27.9331	30.1968	34.7	37.9	30.9105	30.0092	100	103.667
89	48	53	yy	n	nn	nn	ny	nn	14.7	10.5	86.8	102.3	27	38.8	5	6.2	3	1.2	29.2426	28.3381	36.6	35.7	29.9217	29.4369	89	96.1667
90	36	41	yy	n	yy	nn	nn	nn	23.8	23.2	92.7	87.6	46	45.8	14	18.4	5	4.9	12.014	16.1663	16.7	19.8	24.2667	24.6059	84	89.1667
91	39	44	yy	n	nn	nn	nn	nn	18.7	20.3	220.8	67	26	36.7	1	1.3	6	3	18.628	20.7499	20.9	24.7	22.3399	21.8091	79.8333	78.3333
92	39	44	nn	n	nn	NA	nn	nn	21.3	19	92.4	69.2	31	49.6	7	9.2	6	4.2	22.8326	22.334	31.1	32.2	24.4517	23.9741	89.5	87.3333
93	43	48	yy	n	nn	NA	nn	nn	23.8	18.9	282.6	69.5	37	46.5	8	12.5	4	7.3	28.6632	29.0751	32.7	36.9	27.4723	27.6786	100	101.667
94	51	56	nn	n	nn	nn	nn	nn	16.9	14.6	118.9	94.9	26	30.4	3	4	4	3.9	12.747	26.3945	16.3	33.9	23.597	25.2836	99.6667	94.5
95	42	48	yy	n	nn	nn	nn	nn	8.6	14.2	209	94.6	30	37.3	16	20.3	6	5.3	40.6839	43.0138	42.5	44.1	39.9803	39.9833	121	124.167
96	62	67	yy	n	nn	nn	nn	nn	14.9	11.6	64	55.2	30	31.9	6	6.9	6	3.6	26.8739	35.1521	31.8	45.2	33.2387	34.7659	114	113.5
97	66	71	yy	n	nn	nn	nn	nn	30	21.7	198.4	102.7	49	51.8	22	33.3	7	6	29.4204	25.8069	37.9	33.2	26.3229	25.6473	88.5	88.1667
98	65	70	yy	n	nn	nn	nn	nn	13.7	20.5	117.8	97.2	23	28.6	7	7.4	5	2.8	27.5505	27.7773	35.4	35.5	29.7354	30.0408	108	108.5
99	59	64	yy	n	nn	nn	nn	nn	24.7	21.7	114.4	126.6	54	70.4	4	4.2	5	3.9	27.3977	30.9894	37.5	43	26.65	26.1013	98.5	101.333
100	63	68	yy	n	nn	nn	ny	nn	14	12	113	64.4	25	34.1	4	5.2	3	4.8	22.6922	28.0871	27.6	34.7	23.8486	24.7155	94	NA
101	75	81	yy	n	nn	nn	nn	yy	13	10.8	82.8	87.2	27	31.6	11	14.5	5	4.1	24.7795	NA	31.1	NA	25.0298	25	101	99.8333
102	50	55	yy	y	yy	nn	nn	nn	18.4	14.4	167.8	92.4	25	36.9	20	28.55	9	9.05	24.2207	25.8077	33.8	40.7	29.3878	28.2449	99.6667	95
103	47	52	yy	n	yn	nn	nn	nn	17.4	15.4	106.4	81.7	21	21.3	9	9.3	8	4.7	21.2608	27.871	28.1	36.6	27.1555	28.8339	91	98.5
104	36	41	yy	n	yy	nn	nn	nn	15.4	14	94.9	79.5	22	25.8	4	4.4	3	1.6	27.3936	33.3416	30.9	45.1	27.3191	28.4221	99.6667	101.167
105	59	64	yy	n	nn	nn	nn	nn	17.5	17.9	103.4	95.3	27	34.5	4	4.5	5	5.4	16.3557	18.5779	26.3	30.9	26.41	25.5795	85.6667	88.3333
106	40	45	nn	n	nn	nn	nn	nn	21.3	15.8	128.1	85.4	28	36.3	5	6.1	7	3.7	26.2312	34.6499	33.2	40.8	31.4278	34.4753	103.667	110.333
107	59	64	yy	n	nn	nn	nn	nn	13.8	10.2	89.4	58.9	33	32.1	5	4.5	4	3	33.124	33.294	40.3	35.8	28.9182	27.8058	113	103.333
108	57	63	yy	n	nn	nn	nn	nn	10.5	13	142.8	130.6	15	26	4	4.5	6	2.8	28.7473	30.578	35.8	46.3	33.8917	34.5487	119	115.167
109	61	66	yy	n	nn	nn	yy	nn	11.7	13.2	221.5	105.2	36	45.1	3	3.8	3	1.6	31.3924	31.6004	43.1	46.1	25.8115	26.7769	93.8333	99.6667
110	42	47	NA	NA	NA	NA	nn	nn	22.2	20.8	76.2	104.1	37	44.1	5	4	5	3.1	20.2661	NA	26	NA	25.803	26.238	88.3333	83.6667
111	36	41	ny	n	nn	nn	nn	nn	20.3	22.8	243.6	118.1	46	37.8	2	2.3	2	2.5	8.44041	20.1106	11.5	26.6	25.763	27.5835	78.1667	83.3333
112	45	50	yy	n	yn	yy	nn	nn	13.6	13	70.3	94.9	21	27.4	4	4	4	3.7	26.0755	30.3792	33	40.7	27.6114	28.538	100.5	106.167
113	75	80	yy	n	nn	nn	yy	nn	13.5	14.2	245.8	88.3	38	75.7	10	15.2	5	8.4	21.2908	22.7273	29.2	28.1	26.3101	24.2052	98.6667	89.5
114	42	47	ny	n	yn	nn	nn	nn	24.5	16.6	186.2	110.4	38	31	10	9.8	7	5.6	21.3542	31.5147	27.5	36.5	25.461	28.3215	86	99.1667
115	56	61	yy	y	nn	nn	nn	nn	15.3	13.6	227.8	106.7	25	32.9	4	4.3	5	5.1	28.3988	32.527	28.5	40.4	38.4626	40.1067	133.5	132
116	52	57	yy	n	nn	yn	nn	nn	26.4	21.8	100.5	99	36	37.7	4	4.2	3	2.7	20.5017	30.5496	27	32.8	24.884	26.8775	90	94.3333
117	65	70	yy	n	nn	nn	nn	nn	10.9	8.9	103.4	104.5	27	37.6	9	11.2	4	3.3	34.7892	38.9207	34.9	38.5	37.0049	36.7901	111.5	113.333
118	43	49	yy	n	yn	nn	nn	nn	9.9	13.4	136.2	116.3	14	23	3	3.7	5	5	41.1199	36.7557	43.3	38.7	39.8567	35.5564	118	110.667
119	54	59	yy	n	nn	nn	nn	nn	20.8	22.6	119.2	122.5	34	38.7	5	5.2	6	4.6	12.3698	16.5993	13.6	17.2	19.5682	20.846	76.3333	79
120	38	43	yy	n	ny	yn	ny	nn	8.3	7.3	102.7	92.4	11	14.7	9	11.6	4	5.8	36.0212	34.259	41.5	45.7	37.6572	41.2942	118.167	127.167
121	59	64	yy	n	nn	nn	nn	yy	21.6	15.5	81.7	60.3	58	76.7	11	16	8	8.5	24.9318	23.3348	32.4	30.4	27.9773	26.7717	95	93.75
122	47	52	NA	NA	NA	NA	nn	nn	22.8	17.9	103	61.8	38	63.6	4	5.3	4	8.1	28.5202	20.398	37.1	26.6	25.4325	22.2826	91.5	83.1667
123	47	52	yy	n	nn	nn	ny	nn	7.3	6.2	66.2	50	16	20.8	9	10.2	4	2.9	33.6842	36.9533	39.5	45.6	34.4843	36.7915	111.833	115.833
124	46	51	yy	n	yy	nn	nn	nn	14.2	12.4	172.2	51.5	33	34.1	7	10.8	3	5.6	20.2567	NA	28.6	NA	28.9051	29.3517	96	98.5
125	63	68	nn	y	nn	nn	yy	yy	18.8	13.7	86.1	57.4	42	42.5	6	5.9	5	4.6	25.6776	25.8088	32.8	34.9	27.7004	27.2711	92.1667	94.1667
126	58	63	yy	n	nn	nn	nn	nn	12.7	12.7	177.4	68.1	19	28.6	19	26.2	8	6.5	18.6649	24.2654	26.6	34.6	26.9338	27.4645	87.8333	93.3333
127	53	58	yy	n	nn	nn	nn	nn	9.5	8.4	68.4	57.4	21	27.3	7	8.5	6	5.6	29.8447	NA	32.9	NA	29.7888	30.407	88.8333	93.6667
128	58	63	yy	n	nn	ny	nn	nn	10.2	10	150.9	68.8	27	34.5	3	3.5	2	2.1	32.3541	34.3698	34.3	46.8	33.4143	32.8259	109.333	106.333
129	49	54	yy	n	nn	nn	nn	nn	14.5	15.2	115.2	99.4	31	36.5	3	3.2	3	2	33.2194	34.148	41.8	38.1	30.769	32.5093	107	107
130	41	46	yy	n	nn	nn	nn	nn	13.4	14.5	71	51.9	16	24.8	8	8.8	4	4.7	18.1154	17.9032	27.2	24.8	21.546	20.753	74	75.3333
131	47	52	yy	n	ny	nn	nn	nn	13.9	15.7	55.6	50.8	31	44.1	6	8.3	9	7.6	29.3909	30.686	33.2	35.3	25.7276	25.1825	95	92.1667
132	60	65	yy	y	nn	nn	nn	yy	20.2	21.1	116.7	118.1	24	39.6	5	6	5	3.8	26.0453	25.2706	36.9	38.5	27.485	26.9341	97.5	93.8333
133	41	46	yy	n	nn	nn	nn	nn	14.6	10.3	81.3	53.4	26	30.5	3	4.3	5	5.5	31.4649	35.2337	37.2	45.9	31.1762	33.136	108.667	108.167
134	57	62	yy	n	nn	nn	nn	nn	6.5	6.8	42	58.1	24	27.4	2	2.4	3	2.3	28.8016	32.8619	31.5	41.6	30.3461	31.409	102	99.6667
135	58	63	yy	y	nn	nn	nn	nn	9.5	6.9	101.9	75.4	24	23.7	8	9.6	6	4.9	NA	36.8702	NA	45.4	35.3594	38.8772	113.667	122.333
136	45	50	yy	n	nn	nn	yy	nn	16.8	14.9	139.5	79.9	32	50.1	3	3.6	2	2.2	26.7167	28.0275	35.2	35.2	28.368	28.2368	105.5	103
137	44	49	nn	n	yy	nn	nn	nn	13.1	11	187.3	109.3	22	26.8	5	4.9	4	3	24.3995	30.0075	28.1	41	38.2653	41.0463	112	114.5
138	54	59	nn	n	nn	nn	nn	nn	12.5	11	63.7	57.8	26	36.7	8	9.5	4	2.9	75.24	30.1649	39.2	43.3	27.5105	26.008	97.3333	92.6667
139	67	72	yy	n	nn	nn	nn	nn	22.3	19.9	99.4	49.7	55	61.1	14	18.3	9	10.8	16.3559	23.709	21.6	30.8	25.7697	26.9031	89.6667	93.3333
140	57	62	NA	NA	NA	NA	nn	nn	23.7	16.3	118.5	76.5	61	74.2	7	7.6	5	3.1	14.6988	11.4642	13.3	11.5	23.4741	21.8854	79.8333	78.6667
141	57	62	yy	y	nn	nn	nn	nn	11.7	15.9	154.6	68.8	42	49.5	8	8.5	3	2.4	17.9224	21.7014	21.9	25.9	25.8561	24.4389	84.5	88.5
142	38	42	nn	n	nn	ny	ny	nn	12.8	11.9	131.7	68.4	17	21.7	4	4.8	4	2.3	29.0389	31.7303	39.6	46.3	31.5093	32.1101	104.167	106.333
143	45	50	yy	n	nn	nn	nn	nn	16.6	19.4	91.3	102.3	31	49.2	3	3.4	5	6.8	35.3976	23.8739	41.1	30.7	35.59	29.164	110	90.5
144	61	66	yy	n	nn	nn	nn	nn	9.3	12.4	68.1	57.4	44	36.8	3	3.9	4	2.3	28.2397	27.3036	32.4	32.2	29.3524	29.1245	100	103.667
145	59	64	yy	y	nn	nn	nn	nn	9.2	12	146.1	78.8	17	25.1	3	5.6	6	6.2	18.2062	22.2747	23	29	25.526	25.1843	95	97
146	58	63	nn	n	nn	nn	ny	nn	11.6	10.7	69.6	73.2	21	37	3	3.6	4	4.2	23.3464	25.4608	31	36.9	29.274	29.103	92.6667	94.3333
147	52	57	yy	n	nn	nn	nn	nn	9.8	14.5	99.4	53.4	16	18.2	8	8.6	4	2.9	33.0208	30.6533	38.4	36.5	32.1967	30.407	109.5	101.667
148	55	61	yy	n	nn	nn	nn	nn	8.9	8.5	39.7	46.7	17	18.1	4	3.1	2	1.6	25.4217	24.9795	32.5	35	28.7154	27.38	98.6667	93.5
149	48	53	yy	n	yy	nn	nn	nn	13.4	11.3	59.6	63.7	24	29.6	3	4	6	3.6	23.8843	28.2529	29.7	33.9	25.3444	25.7851	83.8333	85.5
150	51	55	ny	n	yn	nn	nn	nn	32.4	27.1	140.6	112.6	48	56.2	15	15.3	10	7.1	NA	23.2201	NA	29	24.1761	25.0496	76.1667	96
151	49	54	yy	n	nn	nn	nn	nn	17.9	22.7	211.6	79.9	29	44.8	10	12.6	8	6.2	24.6282	24.5477	33.9	35.1	27.5272	27.9927	97	102.167
152	65	70	yy	n	nn	nn	yy	yy	10.3	10.6	110.8	71	21	28.9	4	6.7	3	6.9	36.4872	36.4348	43	41.7	41.7259	37.4894	127.667	124.167
153	63	68	yy	n	nn	nn	yy	nn	10.5	8.5	173.3	69.9	26	28	5	6.8	4	4.8	30.0466	29.6387	38.9	35.5	33.6454	33.1514	120	118.5
154	41	47	yy	n	nn	nn	nn	nn	11.9	11.3	127.7	90.5	14	32.3	2	3.1	3	1.6	24.9718	25.6256	34.6	35.6	23.2515	24.3045	90.3333	89.1667
155	43	48	yy	n	nn	nn	nn	nn	13.3	11.9	81.3	78	22	27.8	4	4	6	4.1	28.6942	32.2995	38.5	43.1	29.1305	28.8339	98	93.3333
156	76	81	yy	n	nn	NA	nn	yy	13	10.7	100.1	67	36	33.7	6	8.8	7	7	35.3055	37.5287	38.9	41.7	29.7056	29.891	93	96.3333
157	45	50	yy	n	nn	nn	nn	nn	10.4	10.5	162.7	101.6	13	17.9	5	6.2	3	4.2	29.5384	29.2669	34.1	33.2	27.457	27.2304	98	99.1667
158	51	56	yy	n	yn	nn	ny	nn	16.6	11.7	143.2	103.8	35	28.3	3	2.7	3	3	34.5206	37.8833	37.4	39.6	35.9769	38.234	112.333	118
159	47	52	NA	NA	NA	NA	yy	nn	8.5	6.5	131.4	94.2	15	18.4	2	2.9	2	2.8	NA	35.9128	NA	42.4	43.2666	41.3542	137.333	134.167
160	40	45	yy	n	yy	nn	nn	nn	20.6	18.8	79.5	71.4	29	34.2	23	23.5	10	8.1	33.8516	37.7302	39.8	45.9	28.4707	29.6913	93.6667	104.667
161	66	71	yy	n	nn	nn	nn	nn	23.7	3.5	95.3	34.3	38	42.7	3	2.5	2	1.5	23.3016	28.3366	25.4	31.5	23.6614	24.6888	90.6667	94.5
162	36	41	yy	n	nn	nn	nn	nn	10.4	11.2	51.2	48.9	19	31.3	4	3.8	1	1.3	26.9341	26.674	30.2	26.4	31.2093	29.8532	110	102.667
163	63	68	yy	n	nn	nn	nn	nn	8.7	8.6	45.6	44.5	20	22.8	8	10.9	3	2.9	23.8484	27.5891	29.5	38	31.9444	32.2905	103	104.833
164	42	47	nn	n	yy	yy	nn	nn	16.3	14.2	57	73.2	29	30.7	4	3.6	4	2.2	25.1281	33.6494	28.7	42.3	27.995	28.9987	99	103.833
165	51	56	ny	n	nn	nn	nn	nn	20.5	27.9	50	101.9	35	51.2	7	7.1	9	7.8	28.4849	31.4477	31	45.3	27.4699	27.0531	96	95
166	62	67	yy	n	nn	nn	nn	nn	17.7	19.1	76.5	86.5	31	51.3	3	3.8	3	4.4	9.54771	7.93169	8	5.2	21.9138	20.7451	83.3333	81.3333
167	38	43	yy	n	yn	nn	nn	nn	25.4	19.7	64.4	47.8	28	31.6	7	6.6	5	4.8	25.7087	28.4972	34.4	38.8	24.1948	24.5844	86	87.1667
168	55	60	yy	n	nn	nn	nn	nn	12.2	8.7	50.4	58.5	18	36.5	4	4.3	4	3.2	30.1396	31.3735	33.8	35.7	29.7547	30.0238	97	97
169	47	52	yy	n	nn	nn	nn	nn	21.5	23.6	115.9	89.1	32	54.3	4	4.3	3	2.9	23.6091	20.9742	27.8	23.2	28.311	27.3699	97	95.1667
170	55	60	yy	n	nn	nn	nn	nn	15	16.6	67.3	108.2	18	27.4	6	6.3	4	2.5	23.5677	27.0422	36.5	45.3	27.6064	28.602	102	104.167
171	57	62	nn	y	yy	nn	nn	nn	20.1	18.6	66.6	70.3	33	39.2	8	7.7	7	4.2	22.5214	24.2211	29.2	35	25.6651	26.4743	98	94.6667
172	54	59	yy	n	nn	nn	nn	nn	12.8	13.3	175.2	146.1	29	34.3	3	4	4	3.6	28.0413	28.8988	34	33.8	31.265	32.1841	109	108.667
173	49	54	yy	n	nn	ny	ny	nn	5	4.5	118.1	80.2	9	11.7	4	3.5	4	2.3	34.5732	43.0696	32.5	40.4	40.0455	48.1315	126	134.667
174	39	44	yy	n	nn	nn	nn	nn	17.7	16.6	72.9	63.7	36	45.7	4	5.6	3	3.7	29.3872	29.3868	31.2	36.3	27.1527	26.3809	94	90.3333
175	58	63	yy	n	nn	nn	nn	nn	20	22.5	88.3	100.5	30	50.3	3	5.3	4	4.7	22.0564	27.4184	28.4	41.6	32.8805	33.2316	105.167	103.5
176	35	40	yy	n	nn	nn	nn	nn	11.7	10	51.9	39.7	11	14.1	3	4	3	1.4	NA	33.5105	NA	47.4	27.6425	27.9217	90.5	93
177	36	41	nn	n	yn	nn	nn	nn	19.2	16.2	96.8	95.7	22	24.1	13	17.5	8	6.5	33.0511	32.2238	39	37.5	29.7431	31.5493	104.5	103.833
178	62	68	yy	y	yn	nn	nn	nn	17.6	14.3	97.9	86.8	31	33.5	7	9.4	8	6.5	24.0863	30.7724	31	NA	24.9185	28.2317	92	98.1667
179	59	64	yy	n	nn	nn	nn	yy	17.1	10.8	206.1	52.3	33	30.6	7	9.3	3	2.7	33.3605	32.6997	36.5	37.9	30.5142	29.4281	96.6667	101.667
180	55	60	yy	y	nn	nn	yy	nn	20.1	12	137.6	117	39	42.8	5	4.9	2	2.6	26.2377	28.7037	29.7	35.6	32.4758	30.1191	112.833	106.5
181	54	59	yy	n	nn	NA	nn	nn	15.1	17.7	42.7	41.2	29	37.9	9	10.7	6	5.3	12.9168	21.8259	18.1	31.5	26.272	24.4752	83.3333	85.6667
182	40	45	yy	n	nn	nn	nn	nn	17.9	11.5	107.5	122.2	12	12.9	4	4.6	5	4.1	22.4286	25.8295	28.4	38.1	29.5289	32.089	98.5	108.167
183	74	79	yn	n	nn	nn	nn	yy	12	10.5	283	82.1	37	37.6	10	9.6	8	6	32.6427	32.8934	40	41.1	28.9299	27.4811	104.667	101.5
184	39	44	yy	n	nn	nn	nn	nn	11.6	13	100.5	74.7	9	17.6	5	7.4	3	4	23.3659	23.8939	30.8	32.9	30.6934	30.9189	98.3333	97
185	44	50	nn	n	nn	nn	nn	nn	18.4	18.8	49.7	59.6	35	40.9	2	1.9	4	5.1	12.1299	25.9072	15.2	32.7	21.5682	24.749	75.8333	85
186	58	63	ny	n	nn	NA	nn	nn	20.8	19.9	79.9	83.2	32	45.9	6	8.2	7	5.7	32.2167	34.0282	36.5	42.6	30.4435	31.0466	104	106.667
187	38	43	yy	n	nn	nn	nn	nn	15.2	18.1	54.1	57.4	38	48.6	3	3.2	3	2.5	17.7067	21.5577	19	21.4	28.5318	28.8072	94.1667	89.8333
188	44	49	yn	n	nn	nn	ny	nn	10.3	11.5	58.9	40.1	22	29.8	3	4.3	4	4.2	30.153	30.1294	36.5	43.2	26.7211	26.1962	95.8333	92.3333
189	42	47	nn	n	yy	nn	nn	nn	26.2	23.2	85.7	85.4	30	37.6	8	10.8	12	6.5	14.1309	18.5182	19.9	25.2	19.9718	20.4007	72	72
190	70	75	yy	n	nn	nn	nn	nn	11.8	10.7	62.9	72.1	31	38.5	6	5.1	6	2.1	40.3524	40.5051	44.8	49.5	28.0225	27.2076	106.333	103.667
191	55	60	yy	n	nn	nn	ny	nn	14.5	11.8	83.2	57	19	29.1	6	6.8	5	2.9	31.1581	36.0162	38	51.1	30.1745	31.367	109.3	117
192	38	43	ny	n	nn	nn	nn	nn	25.9	22.5	108.2	88.3	35	60.9	3	2.7	7	4.6	NA	24.8587	NA	29.4	33.2516	33.2515	101	102
193	51	56	yy	n	nn	nn	nn	nn	10.5	12	84.6	100.8	16	21.1	7	6.3	7	2.2	35.2856	NA	41.9	NA	36.1754	36.2529	119.333	116.667
194	37	42	NA	n	nn	nn	nn	nn	30.5	20.2	66.2	68.1	47	47.8	2	1.6	3	1.3	22.7305	29.3012	29.9	41.6	26.2878	27.2331	98	95
195	40	45	yy	n	nn	nn	nn	nn	17.6	15.9	60.7	49.7	22	38.5	4	4.1	5	3.7	NA	NA	NA	NA	28.3126	26.5118	92	89.1667
196	51	56	yn	n	nn	yn	nn	nn	23.4	26.6	110.4	96.4	33	52.8	5	5.1	6	4.1	12.5148	11.5458	14.8	12.6	25.6637	25.2836	85.6667	83.6667
197	54	60	nn	n	yy	nn	nn	yy	25.2	24.3	64.8	136.2	36	50.5	4	5.1	6	5.2	22.0266	26.424	30.6	39.4	24.3152	25.3482	87.3333	88.1667
198	38	43	nn	n	nn	nn	nn	nn	21.7	15	128.8	81	20	30.6	5	5.2	7	6.3	30.8426	37.6069	39.2	50.5	36.4067	39.0054	112.667	114.667
199	73	78	NA	NA	NA	NA	nn	nn	32.9	34.2	111.5	140.9	77	86.6	7	10.95	8	4.4	19.5179	24.6474	23.7	30.8	25.4886	25.6728	87.8333	93.3333
200	65	70	yy	n	nn	nn	nn	nn	16.9	23.6	36.2	51.9	41	71.3	11	14.9	6	5.8	25.8155	23.9448	34.3	31.4	27.1609	25.3221	94.8333	96
201	46	51	yy	n	nn	nn	nn	yy	17.4	17.7	116.3	123.3	25	26.9	4	3.8	2	1.8	24.8335	29.602	32.8	45.8	26.9385	29.2259	99	103.333
202	42	47	nn	n	nn	nn	nn	nn	16.6	15.7	57.4	64.4	19	22.7	7	8.4	6	3.4	25.3546	32.4171	32.6	45.3	23.1969	24.1751	91	93.3333
203	54	59	yy	n	nn	nn	nn	nn	10.5	13.4	54.1	68.1	25	30.9	3	3.4	7	5.9	25.9839	29.9201	32.3	35.1	26.3282	26.4563	97.3333	101
204	57	62	yy	y	nn	NA	nn	nn	27	31.3	78	100.5	60	71.3	8	11.9	5	8.6	17.9402	NA	26.5	NA	19.1327	21.5995	73	82.3333
205	55	60	nn	n	nn	nn	nn	nn	20.3	19.4	50.8	52.3	42	57.9	2	2.4	4	4.7	17.0229	20.1465	16.7	18.1	28.0147	27.0835	97	96.3333
206	41	46	yy	n	nn	nn	nn	nn	15.5	17.1	80.6	100.8	25	37.7	2	2.7	4	2	31.9181	35.3434	38.7	45.9	31.9259	31.2175	109	106.333
207	46	51	yy	n	yy	nn	nn	nn	20.4	22.8	85.7	64.4	22	38.8	5	4.6	7	5.8	20.4061	25.5583	25.1	34.6	26.0266	26.2902	89.6667	91.1667
208	41	46	yy	n	yy	nn	nn	nn	12.6	13.6	38.6	39.7	13	19.3	5	6.9	11	5	20.7609	25.1284	28.9	35.7	29.737	29.4392	91.5	91.1667
209	78	83	NA	NA	yy	NA	yy	yy	14.4	20.8	83.2	115.2	27	54.2	4	4	4	2.7	27.494	NA	33.9	NA	25.6449	24.4152	95	91.1667
210	66	71	yy	n	nn	nn	nn	nn	13.6	14.9	107.5	90.5	47	56.1	8	9.8	6	6.6	27.6984	NA	29.2	NA	31.9814	31.0364	110	106.667
211	55	60	yy	n	ny	NA	ny	yy	14.7	9.9	56.7	58.5	33	28.2	7	7.1	3	2.2	22.9441	33.959	25.5	37.6	27.7435	31.7895	93	104.833
212	74	79	yy	n	nn	nn	nn	nn	18.1	23.6	85.7	106.4	47	68.8	13	21.2	9	6.9	18.1166	16.5257	22.2	19.2	23.716	22.6629	99.6667	94.8333
213	56	61	yy	n	nn	nn	nn	nn	17.5	15.5	128.8	126.2	23	33.7	4	4.1	4	3.1	28.3146	27.0626	37.2	36.7	30.2655	29.0356	97	96.6667
214	54	60	yy	n	nn	nn	nn	nn	17.1	12.8	120	61.1	27	20.8	13	13.4	8	6.1	19.6909	24.1827	26.2	31.4	27.1779	27.3079	89	89.3333
215	64	69	yy	y	nn	nn	nn	nn	17.5	18.9	107.1	101.9	36	43.8	8	9.2	7	4.3	34.8483	32.4435	40.3	36.6	31.8306	31.1866	112	106.667
216	54	59	nn	n	nn	nn	nn	nn	13.1	12.7	137.3	88.3	26	34.3	6	9.1	4	5.9	37.4258	36.4167	44.9	42.5	32.1449	32.569	116.167	116.667
217	37	42	yy	n	yy	nn	nn	nn	21.2	20.1	105.6	89.1	23	35.8	8	8.2	10	5.2	24.892	25.5659	26.8	29.6	32.3747	31.071	99.5	99.1667
218	55	60	yy	y	nn	nn	nn	ny	7.9	8.3	97.2	92.4	11	15.2	2	2.7	4	3.4	37.6126	38.3058	40.2	46.5	31.2872	31.9587	116	112
219	71	76	nn	n	nn	nn	nn	nn	16.7	13.6	71.8	62.2	33	45.7	9	11.3	5	3.7	24.9997	33.0643	34.5	46.1	27.5796	27.8325	94	100.333
220	72	77	yy	n	nn	nn	nn	yy	19.8	16.8	159.7	150.9	46	46.2	19	21.4	11	7.5	31.7616	32.5803	37.3	37.8	27.0835	26.0567	104	105.167
221	41	46	nn	n	yn	yy	nn	nn	15.6	15.9	74.3	52.6	23	30.6	3	3.4	2	2	15.2862	17.7183	22.8	26.9	21.1007	20.6667	79.8333	84.1667
222	53	58	yy	n	nn	nn	nn	nn	15.6	11.6	100.1	89.4	25	31.8	3	2.8	7	4.6	30.9824	34.336	39	47.4	32.1216	33.3224	108	108.667
223	44	49	yy	n	yy	nn	nn	nn	15.8	13.8	118.9	83.9	19	31.1	3	4.6	4	5.2	29.1177	NA	35.7	NA	31.6524	31.9587	100	108
224	68	73	yy	n	nn	nn	nn	nn	12.9	1.1	94.2	20.7	23	30.7	5	1.7	4	0.92	70.4608	32.0658	29	39.9	27.5344	26.962	97	99.5
225	62	67	yy	n	nn	nn	nn	nn	12.8	12	93.1	113.7	22	34.7	9	9.5	5	4	37.6235	38.4257	45	46.1	32.5113	32.2359	111	104.333
226	69	75	yy	n	ny	nn	nn	nn	15	12.4	99.7	88.7	32	40	4	4.6	3	2.4	33.2201	35.5498	40.5	46.7	31.5682	30.717	106.667	104.167
227	38	44	yy	n	ny	nn	nn	nn	10	14.8	96.4	105.6	14	27.2	5	4.3	4	2.4	15.4507	16.6566	23.7	27.2	24.9591	24.7617	90	85
228	57	62	nn	n	yy	NA	nn	nn	18.4	20.6	94.9	87.2	30	35.3	9	7.8	9	8.6	NA	NA	NA	NA	22.4698	22.0707	78	75.1667
229	42	47	yy	n	nn	nn	nn	nn	14.6	13.9	67	71.8	30	28	5	6.1	6	4	18.0433	25.75	22.2	35.3	22.9219	24.6621	89	89.1667
230	45	50	ny	n	nn	nn	nn	nn	18.2	17.3	136.5	88.7	16	19.8	7	6.7	8	3.3	39.1725	40.2092	47.4	53.6	31.2649	35.9139	109.833	116.167
231	70	75	yy	n	nn	nn	nn	nn	7.7	7	130.6	102.7	17	24.4	9	13.9	3	3.8	32.3284	33.5112	42	50.7	32.8405	31.9635	107	111.167
232	59	64	yy	y	nn	nn	nn	nn	23.9	25.7	76.9	85.7	75	73.5	11	11.5	6	3.7	18.2587	19.9451	21.4	23.8	25.1676	26.39	92	92.1667
233	47	52	yy	n	nn	nn	nn	nn	16.3	19.7	103.4	115.6	22	37.6	4	3.6	2	2.5	NA	33.2635	NA	39.9	28.6857	28.8933	101	99
234	54	59	yy	n	nn	yy	nn	nn	7.2	9.5	50.8	74	27	19.2	3	2.7	4	3.6	34.3424	36.0883	42.3	40.2	37.6184	37.977	124.667	120.167
235	57	62	yy	y	nn	nn	nn	ny	25.6	29.4	93.8	105.2	26	68.3	4	4.7	5	4.2	22.0458	NA	26.1	NA	24.9726	23.222	93	84.1667
236	39	44	yy	n	nn	nn	nn	ny	12.1	12.7	106.7	88	15	17.4	6	6.2	7	4.4	24.7425	23.8101	29.2	28.8	29.2055	27.8863	98	94.1667
237	41	46	nn	NA	yy	nn	nn	nn	27.9	22.4	117.4	104.5	42	44.8	7	5.9	7	3	19.6067	22.9438	24.8	30.2	24.2419	24.7796	88	90.3333
238	42	47	yy	n	nn	nn	nn	nn	11	14.4	73.6	69.9	13	22.6	6	6.4	6	4.6	23.4802	25.2855	30.8	31.6	30.695	31.5432	105	101.667
239	57	62	yy	y	yn	nn	nn	nn	21.1	20.7	65.1	99	36	55.6	13	14.6	7	3.9	27.1135	30.6707	30.7	35	29.2868	30.9179	104	110.167
240	79	84	nn	n	nn	NA	nn	yy	17.2	15.6	129.9	90.9	41	62.2	10	14.3	9	7.8	26.8871	30.8194	34	39.2	28.2805	28.8726	104	99
241	49	54	yy	n	nn	nn	nn	nn	9.7	15.5	67.3	86.1	51	44.1	7	9	5	4.1	20.1582	NA	23	NA	28.7335	29.551	92.3333	91.6667
242	35	40	NA	n	nn	yn	nn	nn	13.6	21.3	33.5	64	28	42.7	14	17.6	6	5	28.0423	28.7	29.7	28.1	27.4529	28.7197	94	95.1667
243	59	64	yy	y	yy	NA	nn	nn	14.7	14.9	60	62.6	23	65.3	6	6.7	4	4	25.751	25.4509	31.5	32.4	31.5753	30.2094	104	103.833
244	69	74	nn	n	yy	yy	nn	nn	22	20.1	108.2	93.8	61	84.4	15	18.7	7	4	27.9469	15.3305	30.9	13.1	25.8865	19.5517	104	85.3333
245	55	60	yy	n	yy	nn	nn	nn	16.6	17.9	85.7	36.1	48	49.9	4	4.9	2	2.6	20.7241	19.8797	26	26.3	28.0011	26.8898	99.8333	92.6667
246	49	54	yy	n	nn	nn	nn	nn	17.6	15.1	169.6	67.7	41	41.3	6	8.2	5	3.2	24.0682	26.8812	32.1	37.1	23.2874	24.3634	92	95.8333
247	61	66	yy	y	nn	nn	nn	nn	16.9	13.2	76.9	68.1	34	35.1	17	25.4	12	7.9	20.7566	22.5333	28.5	31.4	22.3458	22.9334	82	82
248	52	57	yy	n	nn	nn	nn	nn	13.8	13.6	106.4	74	30	43.1	3	3.8	6	6.1	27.5461	33.6966	35.9	44.7	27.8505	28.935	92	100.833
249	58	63	yy	y	nn	NA	ny	nn	13.2	10.2	62.9	39	22	17.4	12	12.6	7	3	NA	29.8887	NA	37.5	32.0018	32.7459	106.667	111.167
250	51	55	yy	n	nn	nn	nn	nn	11.8	10.5	54.8	58.1	29	28.9	4	6	2	4.1	23.3294	25.723	28.2	33.3	28.6352	28.658	100	93
251	46	51	yy	n	nn	nn	nn	nn	20.2	16.3	77.3	55.9	43	43.5	10	13.3	6	10.5	22.6716	27.212	29.9	31.4	24.2839	25.5425	91.3333	88.1667
252	64	69	yy	n	nn	nn	nn	yy	17.8	18.1	58.9	78	41	61.9	5	4.4	4	2	31.6994	30.7	40.1	36.1	28.9855	28.1888	104	100.667
253	73	79	yy	n	nn	nn	nn	nn	21.9	28	77.6	111.1	50	43.5	6	7.85	3	3.5	27.8323	29.1219	37.5	40.5	28.1452	28.8818	101.333	99.5
254	63	68	yy	n	nn	NA	nn	nn	31.5	23.5	92.4	94.2	83	85.1	12	14.3	10	6.3	13.8313	16.189	14.7	15.6	18.9154	18.6572	80.8333	81.3333
255	48	53	yy	n	nn	ny	nn	nn	12.3	8.7	80.2	86.1	14	14.7	7	7.1	10	4.7	36.8495	42.2544	43.3	52.5	35.3499	38.4427	117.667	123.333
256	54	59	yy	n	nn	nn	nn	nn	13.9	13.8	53.7	45.3	22	26.4	6	7.6	5	5.7	19.0677	25.0209	24.7	33.8	28.3604	28.8459	91	95.1667
257	41	46	yy	n	nn	nn	nn	nn	16.5	20.1	106	80.6	34	50	8	11.3	6	5.3	17.5005	22.7033	23.1	29.5	24.9485	26.9089	92	86.6667
258	43	47	yy	n	nn	nn	nn	nn	18.9	16.7	81.3	68.1	41	55.1	5	6.8	4	6	34.0016	33.7916	39	38.3	28.9888	28.3123	104	95.6667
259	51	56	yy	n	nn	ny	nn	nn	20.8	16.2	101.2	65.1	33	43.4	3	2.9	4	2.3	23.5479	28.9185	34.4	42.8	23.8048	25.0457	83.8333	86.3333
260	42	47	yy	n	nn	nn	nn	nn	14.9	19.3	60.4	97.5	29	33.5	6	8.8	8	4	30.0778	33.6627	31.4	46.7	30.9029	31.0887	112	104.333
261	64	69	nn	n	nn	nn	nn	nn	15.1	12.6	147.9	69.5	37	43.7	12	13.3	5	3.8	30.5801	29.5611	37.2	36	31.9767	33.2161	112	109.167
262	55	60	yy	n	nn	nn	nn	nn	17.5	18.8	179.2	109.3	42	59.9	4	4.9	3	2.8	NA	29.7662	NA	35.1	30.221	29.9587	102	101.167
263	56	61	yy	n	yy	nn	nn	nn	21.8	22.7	79.1	87.6	41	47.6	6	7.4	6	5.5	25.9534	27.8311	31	34.4	30.3546	29.7587	102	101.667
264	56	61	yy	n	nn	nn	yy	nn	30.5	28	96.4	129.5	70	66.9	7	9.2	11	7	25.9351	NA	30.7	NA	29.5736	28.9333	97	93.5
265	75	80	yy	y	nn	nn	nn	nn	28.4	27.2	111.1	145.4	49	58.1	3	3.2	3	1.5	23.7956	24.1726	30.2	28.8	26.0489	24.9376	101	93.6667
266	47	52	yy	n	yy	nn	nn	nn	16	16.1	94.9	88.7	28	34.6	5	6.6	2	2	23.7532	26.8376	32.1	35.5	27.1755	28.2672	92	91
267	47	52	yy	n	nn	nn	nn	nn	23.2	19.9	92.7	94.6	36	52.1	3	4.2	4	3.3	22.767	21.2702	29.7	29.8	28.2451	26.5642	90.6667	88.1667
268	48	53	yy	n	nn	nn	nn	nn	12.2	10.9	84.6	90.5	23	28.8	5	4.6	4	1.9	31.868	31.868	41.3	41.4	33.7683	34.3164	104	110.167
269	51	56	yy	n	nn	nn	nn	nn	31.3	26.1	160.1	175.2	47	69.3	10	11.9	7	6.5	21.4042	26.3197	28.6	36.8	23.9735	23.9078	83.8333	85.6667
270	71	76	yy	n	nn	nn	yy	nn	21.3	23.7	272.7	220.4	30	47.5	4	4	6	4.5	28.6313	28.9516	31.2	30.2	30.8179	30.6934	114	111
271	46	51	yy	n	nn	nn	nn	nn	21.9	19.1	127.7	116.7	33	38.9	5	5.4	3	2	20.3298	21.7929	25.2	26.9	26.7893	27.0532	96	91.8333
272	69	74	yy	n	yy	yn	nn	nn	15.5	16.9	162.7	201.3	46	52.6	3	3.5	3	2.6	34.9286	34.9286	42.6	42.4	28.2325	28.3171	110.5	110.333
273	49	54	yy	n	yy	nn	nn	nn	17.4	16	125.5	98.3	28	37.4	7	7.2	8	7.7	24.8277	30.0472	30.2	34.4	28.8	30.2956	104	110.167
274	37	42	nn	n	nn	nn	nn	nn	24.7	25.7	75.4	97.2	37	51.6	7	7	12	6.2	27.2017	28.991	31.2	33.5	28.6733	27.6235	95	92.1667
275	74	79	NA	NA	nn	NA	nn	nn	19.8	18.9	120.3	79.5	46	58.2	16	23.8	9	7.2	27.2464	28.33	35.4	33.6	25.8619	25.4191	98	91.3333
276	45	50	yy	n	nn	nn	nn	nn	14.3	13.8	78.8	85.7	26	23.3	5	5.4	4	2.9	28.072	NA	33.9	NA	26.25	29.2983	96.1667	99.3333
277	63	68	yy	y	nn	NA	nn	nn	11.6	9.1	65.1	73.2	20	30.3	8	13.05	4	7.2	30.8126	30.1323	38.3	40.5	30.3714	27.5952	101	94
278	36	41	yy	n	yy	yy	nn	nn	27.7	24.6	78	61.8	68	80.1	3	2.4	7	2.5	NA	14.4534	NA	16.5	21.4757	21.7578	71.6667	74.1667
279	61	66	yy	y	nn	nn	nn	nn	13.3	15.9	116.7	115.9	22	30.5	10	12.6	6	5.6	26.3646	25.534	38.9	38.9	28.1387	29.4107	95	101.167
280	55	60	yy	n	nn	nn	nn	nn	8.2	8.6	50.8	64.4	19	30.6	10	13.6	5	3.4	37.182	39.5358	43.3	43.8	32.9377	33.3289	118	118.333
281	49	54	yy	n	nn	nn	nn	nn	20.4	15	73.6	89.4	29	32.3	8	7.8	6	5.1	28.4311	30.4843	33.5	33.6	28.3429	28.0507	98	98.1667
282	40	45	yn	n	ny	nn	nn	nn	12.4	8.5	83.2	72.1	20	29	2	1.8	3	3.3	28.6977	10.2985	34.3	10.9	27.0542	19.9307	93.5	71.1667
283	63	68	nn	y	nn	nn	nn	nn	13.8	8.5	129.2	73.6	22	28.5	6	5.9	7	5.5	20.3234	23.8135	25	30.1	27.1326	29.8322	89.3333	99.1667
284	70	75	yn	n	nn	nn	nn	yy	12.6	12.8	104.5	76.2	27	44.1	6	8.2	6	3.5	27.8574	27.8264	36.1	38.2	30.5436	29.0752	98	94.6667
285	55	60	yy	n	nn	NA	nn	nn	9.1	14.5	80.2	85.4	28	43.9	3	3.9	2	3.5	32.7633	32.9423	37.8	44.1	32.3987	31.0752	113	103.333
286	68	73	yy	n	nn	yn	nn	yy	18.1	13.3	119.2	81.7	35	49.8	6	6.6	6	4.4	27.9603	29.7955	35.7	44.2	31.9444	31.0852	113	105
287	62	68	yy	n	nn	nn	yy	nn	24.3	14	162.3	159.3	54	40.6	7	6.6	4	4.1	25.0521	28.3802	35.1	NA	23.1099	23.3887	89.1667	86.5
288	51	56	yy	n	nn	nn	nn	nn	30.7	29.6	130.3	130.3	52	50.4	2	3	4	2.8	30.782	35.7895	33.2	40.3	30.6352	30.9692	106.667	107.5
289	69	74	yy	n	nn	nn	nn	nn	20.4	17.2	125.1	139.5	35	35.5	2	2.3	5	3.2	21.3721	26.9555	27.5	32.6	25.978	28.3145	84.5	95.1667
290	37	43	yn	n	nn	ny	nn	nn	19.5	19.7	114.1	112.6	21	25.8	2	2.3	4	2.3	23.2244	21.8615	28	26.3	32.6329	30.4936	105.667	97.6667
291	70	75	yy	n	nn	nn	nn	nn	19.8	21.3	156.4	150.5	34	57	7	8.2	7	5.8	23.5002	26.1407	35.3	38.7	22.4012	21.2418	94	90.3333
292	54	60	yy	n	nn	nn	nn	nn	21.1	20.2	142.8	102.7	34	45	4	3.9	7	3.5	31.0742	34.6815	34.4	35.5	32.4428	32.3981	117	113.833
293	48	53	yy	n	nn	nn	nn	nn	14.1	17	87.2	93.1	26	37.9	4	4.8	3	2.4	30.2848	34.6188	34.3	44.6	32.033	33.373	106	105.667
294	47	52	yy	n	nn	nn	nn	nn	11.8	11.2	81.3	101.9	12	17.1	5	5.4	10	6.8	21.5161	26.183	28.4	34.2	27.8701	27.5306	98	93.3333
295	60	65	yy	n	nn	nn	nn	nn	21.2	15.9	104.5	114.8	32	31.7	3	3.7	3	4.6	24.3925	28.0817	32.3	43.2	26.6436	27.1493	93	95.5
296	46	51	nn	n	yy	nn	nn	nn	16.8	19.3	99	128.4	34	42.7	7	9.7	4	3.3	28.3549	29.2593	37	42.6	30.274	30.1594	102.667	105.167
297	76	81	nn	n	nn	nn	yy	yy	10.3	7.6	104.5	62.6	32	40.5	9	15.5	9	10.2	20.011	23.2744	27.9	33.8	25.5296	24.6504	91	87.6667
298	43	48	yy	n	nn	nn	nn	nn	15.1	17.8	79.1	92	15	19.1	7	7.6	6	3.5	22.0643	22.087	24.9	26.4	25.4712	25.1993	97.4333	96.3333
299	38	43	yy	n	nn	nn	nn	nn	12.8	15.7	104.9	94.9	28	25.6	3	3.1	5	2.1	20.0376	28.5586	24.1	35.2	25.5913	27.6129	86	99.1667
300	61	66	yy	n	nn	nn	nn	yy	15.3	15.8	79.5	80.2	26	35.3	8	8.9	4	2.1	66.251	28.1705	27.9	35.5	28.9008	29.8581	99	96.8333
301	37	42	yy	n	nn	nn	nn	nn	15.4	14.8	61.1	55.6	16	26.4	6	8	4	2.5	26.8446	31.5657	32.4	39.9	27.3059	27.6175	94	97.6667
302	58	63	nn	n	nn	nn	nn	nn	19.2	13.9	104.1	66.2	33	27.1	2	3.3	7	6.4	28.568	33.824	32.3	39.6	24.9811	24.8706	104.667	94.5
303	48	53	yy	n	nn	nn	nn	nn	16.2	17.2	96.8	130.6	25	34.7	3	3.4	3	2.1	37.1313	38.9755	40.4	48.6	30.7641	33.6617	109.333	111.167
304	54	59	yy	n	yy	nn	ny	nn	14.9	11.8	127.3	135.4	30	42.9	5	8	5	3	34.8344	37.642	40	46.4	36.3792	35.0877	119	110.167
305	50	55	yy	n	yn	nn	nn	nn	20.1	13.5	53.4	53	55	38.7	3	3.3	3	2.8	17.5328	26.9661	21.1	31.3	24.4766	28.68	99.3333	103.433
306	61	66	yy	n	nn	nn	nn	ny	13.1	14.3	80.2	76.5	19	24.8	3	3	4	2.8	27.1055	29.3223	35.9	44.4	28.3607	28.3953	101	94.1667
307	55	60	yy	n	nn	nn	nn	nn	22.1	10.8	108.9	83.2	40	28.4	12	16.3	8	5.2	16.3226	23.0811	22.3	30.5	25.6034	25.8454	95.1667	95
308	61	66	yy	n	nn	nn	nn	nn	10.7	13.3	69.9	89.1	37	43	6	7.9	5	3.7	21.336	28.429	27	38.8	25.8798	27.3206	94.6667	98.1667
309	55	60	yy	n	nn	nn	nn	ny	17.8	20.3	60	64.4	41	54.5	7	11.2	7	5.4	24.3158	23.2072	29.1	32.7	26.7033	25.5556	97	91.1667
310	38	43	yn	n	nn	nn	nn	nn	12	10.9	92	81.7	17	21.3	6	6.8	8	5	40.03	40.4604	41.6	45.9	35.144	37.037	115	116.667
311	41	46	yy	n	nn	NA	nn	nn	23	22.4	87.2	81	42	51.8	7	10.5	4	2.7	30.5671	29.3646	36.8	32.2	28.5309	28.8515	102.833	100.5
312	66	71	yy	n	nn	nn	yy	nn	15.4	14.7	120	103	36	38.5	19	25.6	11	8.9	28.1038	31.304	32.8	38.1	29.3558	28.488	109	103.833
313	73	78	nn	n	nn	nn	nn	nn	22.2	19.6	114.4	105.6	55	49.5	9	11.3	8	5.4	15.4965	14.4282	20.4	19.9	19.7565	18.7353	81	73.8333
314	52	57	yy	n	nn	nn	nn	nn	23.9	20.2	114.8	111.5	38	41.3	3	3.5	5	3.7	30.7982	31.76	36.8	37.8	25.5648	26.9083	97.3333	99.3333
315	56	61	nn	n	nn	nn	nn	nn	18.6	15.7	84.3	123.3	25	32.7	7	4.8	7	7.5	29.4594	33.2604	33.7	40	30.4979	29.6257	110	104.167
316	39	44	nn	n	yn	nn	nn	nn	17.5	16.9	85.4	115.9	30	30.6	6	7	8	4.2	27.527	37.0959	31.8	46.9	35.9183	37.1912	111.333	116.667
317	57	62	yy	n	nn	nn	nn	nn	18.7	18.4	96	108.6	38	44.1	7	7.2	5	3.1	24.8379	27.6802	33.5	41.6	24.9998	25.5875	95.3333	94.3333
318	55	60	yy	n	nn	nn	ny	nn	12.9	12.7	71.8	69.5	18	29.4	2	3.1	3	3.2	32.4023	33.4286	40.2	44.9	29.502	27.8675	101.333	95.3333
319	62	67	yy	y	nn	nn	yy	nn	10.1	9.8	97.9	103	21	30.5	5	5.7	4	4.5	37.9792	42.078	41.1	43.6	40.3755	42.9386	136	135.167
320	53	58	yy	n	yn	ny	nn	ny	16.8	11.3	99	79.9	27	27	10	7.6	11	3.4	30.4715	34.6578	37.1	41	28.089	29.8102	101	105
321	56	61	yy	y	nn	nn	nn	nn	15.2	16.8	89.8	132.8	36	38.3	1	1.6	2	1	29.9391	33.1665	40.1	42.5	30.9944	33.2177	111	116.333
322	65	70	yy	n	nn	nn	nn	nn	12.4	10.8	78	87.2	24	27.7	3	4.2	5	3.9	24.0034	28.0063	32.1	38.2	28.1479	27.7259	102	94.3333
323	67	72	nn	n	nn	NA	yy	yy	10.9	13.4	85	88.3	33	44.2	6	5.5	11	6.9	28.5283	NA	34	NA	34.1227	38.9859	121	128
324	47	52	yy	n	nn	nn	nn	nn	20.6	19.1	88.3	95.3	39	34.3	3	3	5	3.8	29.7805	33.5072	30.6	37.5	32.0975	33.4402	94.9667	99
325	48	53	yy	n	nn	nn	nn	nn	14.8	15.5	152.4	111.5	22	42.1	7	7.4	9	7.3	35.2348	39.9827	38.9	41.6	37.672	37.9208	124	124.667
326	41	46	yy	n	nn	nn	nn	nn	16.6	15.4	67.3	82.4	19	24.1	9	9.1	4	3.4	21.1764	23.4712	27.9	30.9	22.2685	23.3004	82	80.6667
327	52	57	yy	n	nn	yn	nn	nn	13.1	12.1	69.9	67	27	26.1	7	10.5	5	4.2	32.1196	33.9197	39.5	45.7	30.7266	29.3081	105.333	97.1667
328	58	63	yy	y	yy	nn	nn	nn	22.8	25.1	72.1	88	51	53.4	12	15	6	7.3	15.5516	17.2007	17.4	19.2	21.7844	22.0623	83.1667	78.1667
329	49	54	yy	n	nn	nn	nn	nn	8.3	11	55.2	61.5	24	22.7	2	2.9	2	1.9	24.9519	27.4758	30.6	36.1	25.5784	26.0472	86.1667	84.6667
330	36	41	yy	n	yy	nn	nn	nn	22.2	16	74.3	61.5	38	31.3	6	7.2	3	3.2	30.9771	33.8511	34.7	36.9	29.4983	30.076	97	93.3333
331	54	59	yy	n	nn	yy	nn	nn	9.6	6.7	46.4	47.1	16	17.6	1	3.3	1	1.9	27.3215	31.1694	34.3	39.4	29.2292	28.4688	103	99.3333
332	56	61	yy	n	nn	NA	nn	nn	10.8	13.9	54.1	58.5	30	34.2	4	6.3	2	3.8	NA	NA	NA	NA	25.4907	25.7009	99	93.6667
333	60	65	yy	y	yy	nn	nn	nn	20.2	17.9	101.2	106	46	51.5	5	6	5	5.8	30.1799	39.4169	33.7	46.7	29.7551	31.7809	112	116.833
334	49	54	nn	n	yy	yy	nn	nn	14.3	11.7	67.7	47.8	22	22.4	6	5.7	3	2.9	33.1261	33.8417	43.6	41.9	31.5567	34.02	113	111.667
335	50	55	yn	n	nn	nn	nn	nn	16.8	17.6	60.7	72.9	43	50.8	3	3.6	2	2.5	30.132	31.9909	33.8	33.7	30.4068	30.8828	110.667	104.5
336	50	55	yn	n	yy	nn	nn	nn	15.3	13.1	62.6	58.1	26	34.9	4	4.4	3	4.7	25.6353	24.9651	31.2	31.4	29.9009	29.8681	102	99.3333
337	45	50	ny	n	yy	nn	nn	nn	14.5	10.3	76.9	51.9	21	18.9	2	2.3	4	4.1	NA	38.2328	NA	45.4	28.3731	32.6179	97	107.5
338	41	46	yy	n	nn	nn	nn	nn	19	17.4	51.5	67.7	34	33.9	4	4.2	5	3.3	22.9567	33.1384	28.6	40.9	30.9905	35.8929	104	110.667
339	73	78	yy	n	nn	nn	nn	ny	15.2	11.4	58.5	35.1	25	45.8	9	7.3	5	2.7	29.9989	20.3343	36.3	26.9	26.7855	22.4973	102	86.1667
340	43	49	NA	NA	NA	NA	nn	nn	8.7	10.8	78.8	82.8	25	21	4	2.4	3	4	29.9572	36.3537	38.1	48	27.6787	30.1526	98.5	104.167
341	40	45	yy	n	yy	nn	nn	nn	18.5	16.4	64.8	69.5	22	26.8	4	4.7	4	2.8	29.0203	27.7351	38.4	36.8	24.4257	26.2828	92	94.3333
342	50	55	yy	n	nn	nn	nn	nn	19.4	19.4	53.7	58.5	40	55.8	19	30.15	6	5.9	25.7198	28.54	29.3	33.8	30.4295	30.3471	92.3333	92.5
343	60	65	yn	n	nn	nn	nn	nn	13.2	12	83.2	81.7	26	32.6	3	2.4	3	2.9	29.6512	29.8009	35.2	34.7	31.1673	32.4176	107	113
344	45	50	NA	NA	NA	NA	yy	nn	13.2	11.7	64.4	83.2	31	26.4	5	5.4	5	6	23.6961	31.3444	26.7	34.4	22.9061	27.8044	87.8333	99.1667
345	55	60	yy	n	nn	nn	nn	nn	16.3	16.6	67.7	79.1	36	39.5	5	6.8	9	7.5	NA	17.1568	NA	24.9	22.738	20.6857	86.8333	84.6667
346	55	60	yy	n	nn	nn	nn	nn	13.1	10.5	79.9	61.5	32	27.1	3	2.4	4	3.1	32.877	32.6691	35.4	40.6	34.1224	35.2604	111	111.5
347	52	57	yy	n	nn	nn	nn	nn	15.4	14.1	83.9	98.6	22	25.3	4	5.2	4	2.8	NA	35.0641	NA	46.4	30.5818	30.0194	104.333	102.833
348	55	61	nn	n	yy	nn	nn	nn	17.2	16.4	86.1	97.2	31	43.3	4	5.7	4	3.4	28.7688	32.5155	34.2	43.9	27.8867	29.2054	100.333	103.167
349	47	53	yy	n	yy	nn	nn	nn	16.2	16.4	48.6	53.4	17	32.5	5	4.3	3	2.2	27.9989	29.5199	34	36.3	26.0496	25.5013	98	97.6667
350	44	49	yy	n	nn	nn	nn	nn	26.7	27.1	107.5	129.9	40	66.4	3	3.2	3	2.1	24.1684	30.8576	26.7	40.3	25.5605	27.5727	92.1667	96.3333
351	52	57	nn	n	yy	yn	nn	nn	22.1	12.2	88.7	62.6	89	44	14	14.5	4	4.7	22.9808	38.0827	21.1	42.7	25.2266	34.9759	86.1667	106.667
352	45	50	ny	n	nn	nn	nn	nn	17.7	16.2	92.4	71.4	19	17.5	3	2.8	3	2.6	26.6394	27.1451	36	38.9	28.6293	27.838	102.167	95.5
353	45	50	yy	n	yy	yy	nn	nn	29	17.6	98.3	72.5	49	40.5	5	4.3	4	2.3	25.2417	28.6212	34.7	39.4	26.2377	28.3764	96.0333	94.6667
354	43	48	yy	n	nn	nn	nn	nn	15.3	11.9	74.3	49.7	19	15.3	2	1.9	1	1.4	22.0245	23.6754	32	35	22.9731	25.1245	84.3333	86.5
355	45	50	yy	n	nn	nn	nn	nn	25	23.7	137.6	149.8	51	37.6	8	6.6	5	4.1	15.0182	17.7042	15	19	23.7066	24.406	82.8333	77.5
356	40	45	yy	n	yy	nn	nn	nn	9.2	10.7	50	58.5	10	7.8	2	2.5	3	2.1	32.9106	35.2691	42.4	46	31.497	32.4917	112	115.5
357	45	50	yy	n	nn	ny	ny	nn	6.6	9	50.8	68.4	22	23	3	4.4	1	1.6	37.7385	38.814	45.8	48.2	33.5579	34.8193	114.5	114.667
358	60	65	yy	n	nn	nn	yy	yy	15.8	18.4	65.5	77.6	41	70.9	8	7.3	4	6.4	35.4206	36.5856	43.8	42.4	38.5663	33.7635	114.333	104.5
359	61	66	yy	n	nn	nn	yy	yy	9.8	13.3	122.9	150.5	22	33.3	18	18.7	9	9	32.9105	37.353	43.1	48.1	37.2153	39.4159	131.333	124.667
360	53	58	yy	n	nn	nn	ny	nn	16.2	12	108.6	110.8	31	26.7	12	10.35	7	6.1	39.0177	42.2122	49.5	54.5	36.1495	37.1396	122.167	121.333
361	55	60	yy	n	yy	ny	nn	nn	25.9	25.1	93.8	78	83	93.7	8	9	4	3.6	25.7041	25.0879	29.6	32.1	21.6673	20.6367	82.3333	80.5
362	35	41	yy	n	ny	nn	nn	nn	20.1	23.5	74.7	90.2	38	48.2	2	3	4	3.3	27.303	18.2097	29.4	19.8	23.9699	25.1637	90	82.3333
363	43	48	yy	n	yy	nn	nn	nn	22.1	24.6	123.3	79.9	37	35.4	4	8.8	5	7.1	29.4897	24.2851	44.1	36.3	26.5574	23.6527	100.333	83.5
364	40	45	ny	n	nn	nn	nn	nn	33.7	26	164.5	122.5	47	41	7	7.4	5	6.1	23.2185	NA	28.6	NA	27.7741	29.7242	96.6667	99.3333
365	52	57	yy	n	yy	nn	nn	nn	12.5	13.6	64.4	85.7	25	25.2	4	5	3	2.3	29.8924	33.1282	36.6	41.4	30.1423	30.3894	104.5	105.833
366	46	52	yy	n	yy	ny	yy	nn	19.4	15.8	75.1	85.4	54	42.7	7.3	7.3	8.5	4.4	22.879	25.9684	32.3	39.3	23.613	27.642	101.5	100.333
367	37	42	yy	n	nn	nn	nn	nn	17.9	14.3	125.1	94.6	38	33	2	2.2	2	2.7	NA	35.5708	NA	48	31.3112	32.5203	104.667	108.5
368	46	51	yn	n	nn	yn	nn	nn	14.8	13.9	82.1	82.4	37	21.5	7	5.7	4	1.8	28.908	32.5864	35.1	39.5	27.7758	28.4977	94.6667	97.3333
369	50	55	yy	n	nn	nn	nn	nn	16.9	13.8	71	59.2	38	33.6	3	3.4	2	2.1	21.9687	22.8221	27.6	28.9	23.69	23.9409	85.6667	83.5
370	67	72	yy	n	nn	nn	nn	nn	21.9	20.6	94.2	108.9	43	48.3	5	5.8	5	6.5	34.5471	36.33	41.7	42.8	26.4176	26.1047	100.833	96.3333
371	40	45	nn	n	nn	nn	nn	nn	22.9	19.8	123.6	167.4	34	31.9	11	10	6	4.5	25.8112	27.5858	31.8	36.5	25.5098	26.338	92.1667	91.3333
372	57	62	nn	y	nn	nn	nn	nn	9.6	12.3	101.2	73.6	36	36.2	7	6.2	6	5.1	27.9606	26.8093	39.9	39.2	28.0055	26.141	99.1667	92.1667
373	61	66	yy	y	nn	nn	nn	nn	18.3	13.3	60	43.4	47	38.4	5	5.4	4	2.7	23.4297	27.6813	24.8	29.7	21.6263	22.2962	85	83.6667
374	43	48	yy	n	nn	nn	nn	nn	28.3	15.5	96	92.7	47	28.2	4	4.2	4	3.2	36.4609	40.1803	42.7	48	32.2117	35.7455	114.333	117.833
375	49	54	NA	n	nn	nn	nn	nn	21.5	17	83.5	64	50	38.9	3	7.4	5	4.7	29.2745	35.2802	41.5	45.6	27.3873	29.3351	101.5	104.667
376	60	65	yy	y	nn	nn	ny	nn	11.9	8.3	130.6	156	30	27.1	4	3	5	3.3	39.065	45.3394	44.5	53.6	41.079	47.0204	137	140.667
377	37	43	nn	n	yy	nn	nn	nn	27.2	21.1	61.8	30.4	36	38.9	2	2.9	5	2.2	22.801	NA	24.7	NA	30.4041	32.7242	95.6667	107.5
378	49	54	yy	n	yn	nn	nn	nn	15.8	18.6	92.7	111.1	31	29.3	13	17.7	3	8.1	29.2035	33.4886	36.5	40.7	27.4658	28.6172	105.5	109.333
379	74	79	yn	n	nn	nn	nn	nn	24.8	20.2	113.3	165.2	69	68.7	10	13.3	10	10.7	17.8534	26.4741	21.1	35.4	25.4295	28.0139	91	94.5
380	43	48	yy	n	ny	yy	nn	nn	21.8	21	108.2	87.6	21	21.4	4	4.6	2	2.5	31.7164	34.7052	40	44	29.5825	30.8755	103.5	104.833
381	45	50	NA	NA	NA	NA	ny	nn	11.5	11.8	106.7	152.4	27	27.2	9	7.7	7	3.6	37.3856	40.8819	44.4	47.1	32.6018	36.1327	114.167	117.333
382	42	47	yn	n	nn	NA	yy	nn	15.4	14.5	128.8	126.2	20	30.9	7	8.1	6	4.6	36.1672	39.2912	41	45.3	39.5444	38.326	121.333	115.833
383	46	51	yy	n	nn	nn	nn	nn	18.9	28.6	83.9	117	36	56.4	5	6.1	6	4.7	31.1982	35.9992	40.2	46.8	30.1338	31.4709	110.833	109.667
384	51	56	nn	n	ny	nn	nn	nn	24.2	8.7	84.3	205.3	43	28.5	7	3.7	4	1.6	NA	33.4882	NA	39.5	26.763	27.6646	97.8333	96.5
385	42	47	yy	n	nn	nn	nn	nn	19.6	18.9	85.4	89.4	32	38	6	2.5	4	1.9	14.4299	25.9246	9.7	29.2	20.7095	23.7552	79.6667	83.8333
386	41	46	nn	n	yy	nn	nn	nn	35.7	23.9	138	110.4	81	66.5	8	8.6	8	6.1	25.7473	31.2263	32.6	42.4	26.4514	27.7447	98.8333	97.3333
387	78	83	yy	n	nn	ny	nn	nn	20.1	31.7	96.4	118.5	54	74.4	5	2.3	4	5.5	36.5581	28.4663	44.1	33.4	29.5659	22.9074	113.667	84.4
388	39	44	yy	n	nn	NA	ny	nn	14.9	19.1	132.5	176.6	18	21.6	7	8.8	5	5.9	31.42	30.6154	42.7	39.8	29.1605	27.792	104.667	94.3333
389	42	47	nn	n	nn	nn	ny	nn	16.1	13.7	96.4	104.9	21	17.3	1	1.7	4	4.1	21.7879	25.9252	28.1	29.6	31.5298	33.0793	102.167	108.833
390	58	63	nn	n	nn	yy	nn	nn	23.9	26.3	71.8	88	41	40.3	9	12.3	3	4	23.2817	22.3931	36.3	36.1	23.303	22.2681	94.6667	88.5
391	70	75	nn	n	nn	nn	nn	nn	10.5	8.7	122.2	97.5	20	38.3	7	7.8	8	6.4	27.286	29.7491	38.1	42.1	27.1465	26.1652	98.8333	91.1667
392	38	43	yy	n	nn	nn	nn	nn	18.2	14.9	71.4	54.1	28	30.3	3	3.2	3	1.7	31.5087	31.9995	34.1	37.7	29.4633	29.0133	107.667	96.6667
393	40	45	yy	n	yy	nn	nn	nn	16.2	14.5	105.2	86.5	22	30.1	4	6.9	2	2	22.4663	24.6055	33.1	37.5	27.1756	26.0874	99.1667	92
394	59	64	yn	n	nn	yy	ny	ny	38.5	25.9	134	115.6	83	83.1	5	6.8	5	4.9	39.4558	42.3046	43.2	50.2	32.4573	36.2721	123.167	124.5
395	68	73	NA	NA	nn	NA	nn	nn	22.6	17.5	141.7	152.7	53	48.4	3	3.7	4	4.3	35.7848	36.582	46.7	48.2	33.4565	34.0053	117	111.333
396	63	68	nn	n	yy	nn	ny	nn	13.9	13.3	75.4	59.2	32	38.3	4	5.7	2	1.9	15.8301	20.3524	21	31.5	24.8863	25.5454	88	85.6667
397	59	64	yy	n	nn	NA	nn	nn	16.3	21.8	62.2	94.2	41	44	1	1.9	2	2.3	15.1672	NA	14.6	NA	24.5935	22.2312	86.1667	77.8333
398	53	58	yy	n	nn	ny	nn	nn	30.5	15	127	94.2	21	21.2	3	3.7	2	2.7	26.4302	27.3656	32.8	32.8	26.8588	27.2359	92.5	87
399	53	58	nn	n	nn	NA	nn	nn	20.2	14.3	85.7	66.6	50	37.6	11	10.4	7	4.8	34.2694	39.1949	32.3	43.4	27.5697	28.0252	101.5	101.5
400	80	85	ny	y	nn	nn	yy	yy	16.4	18.8	109.7	125.5	54	44.3	21	23.1	8	8.5	38.0984	38.5606	49.8	51.8	37.2548	34.4753	122	112.167
401	75	80	yy	n	nn	nn	nn	nn	26.8	27.1	87.2	113	57	51.3	5	8.6	3	4.8	27.9944	29.0249	40.5	45.5	28.9705	28.4485	101.333	99.1667
402	69	74	yy	n	nn	nn	nn	ny	13.9	16.3	89.1	107.1	25	36.6	5	5.8	2	2.1	36.5813	38.7371	47.6	53.8	30.6843	30.3759	111.667	106.167
403	57	62	yy	n	yy	nn	nn	nn	18.2	18.5	74.7	58.1	47	42.9	5	5.6	5	5	20.8706	22.8714	25.3	27.5	25.9675	25.0756	104.5	103.167
404	54	59	yy	y	nn	NA	nn	nn	11.2	11.1	99.7	93.8	29	29.6	8	12	5	4.8	NA	28.0234	NA	32	33.9943	32.5926	110.5	105
405	47	52	nn	NA	nn	nn	nn	nn	27.2	15.1	172.6	136.9	19	16.4	4	4.6	5	5.7	26.2823	29.36	35.9	41.5	30.2623	31.3467	104.5	102
406	53	58	nn	n	yy	nn	nn	nn	19.3	18.9	82.8	85.7	36	38.9	4	5.3	3	3.3	11.8482	13.693	12.4	13.3	19.6245	20.2322	78.5	72.3333
407	46	51	yy	n	nn	nn	nn	nn	12.4	28.7	70.7	90.5	19	69.4	3	9.4	3	5.7	25.1618	27.4331	36.2	37.6	27.6944	27.9081	100.5	101.333
408	42	47	yy	n	nn	nn	nn	nn	11.7	13	59.6	55.2	15	15.3	7	9.1	3	5.9	23.0303	25.7604	30.5	37.2	27.6855	28.2357	93.6667	92.1667
409	46	51	yy	n	yn	nn	nn	ny	6.1	6.7	70.3	58.9	18	27.5	1	1.7	1	0.72	34.6827	39.7372	42.4	48.8	34.6922	35.5462	122	125.667
410	58	63	yy	n	nn	nn	nn	nn	8.8	10.2	55.2	70.7	21	23.8	16	19.7	4	6.2	40.3865	38.4942	49.4	48	38.273	39.1466	121.667	124.5
411	73	78	yy	n	nn	nn	yy	nn	18.5	17.9	92	82.4	33	43.4	10	14.4	9	9.8	15.4836	12.9332	23.8	18.7	22.4644	20.088	86.3333	77.3333
412	56	61	nn	n	yy	nn	nn	nn	18.6	13.6	92	89.4	32	28.6	10	8.9	4	2.6	34.4569	34.8373	41.2	42.9	31.2518	32.4228	117.333	116.333
413	50	55	yy	n	nn	nn	ny	nn	9.6	13.8	77.3	61.5	18	30.4	7	6.6	2	2.3	30.9077	25.2463	39	32	27.7155	24.1864	101.667	85.6667
414	57	62	yy	n	nn	nn	nn	nn	24.6	19.2	64.8	61.8	39	44.2	10	8.5	4	1.6	18.8923	19.0959	26.2	30.7	25.0193	24.9724	87.5	86
415	56	61	yy	n	nn	nn	yy	nn	13.1	12.8	97.2	143.9	30	28	4	7.2	8	9.7	31.6819	33.1434	45.3	47.6	31.5927	31.0618	111.833	114.667
416	72	77	yy	n	nn	nn	nn	nn	10.8	8.8	68.1	51.2	30	38.2	26	32.2	10	8.4	34.3409	31.2773	44.5	41.4	30.6469	26.8408	112.333	97.3333
417	76	81	yy	n	nn	nn	nn	ny	17.2	8.9	70.7	49.7	47	28.5	37	27.4	6	10.6	34.147	40.7028	37.7	46.2	27.1426	27.7767	99.5	100.333
418	61	66	yy	y	nn	nn	nn	nn	16	16.8	98.6	87.6	23	31.3	6	6.4	7	6.1	21.079	23.3048	25.8	30.1	24.5732	24.63	90.1667	83
419	52	57	yy	n	yn	nn	nn	nn	15.7	18.6	92.4	76.5	35	40	5	8	2	3.4	29.187	32.6542	34.5	41.4	25.5282	26.759	104.667	104.667
420	52	57	NA	NA	NA	NA	nn	nn	31.5	31.8	117.8	121.8	39	44	12	11.5	5	2.9	22.261	24.546	32.8	36.6	25.9391	26.3043	92.1667	88.3333
421	60	65	yy	y	nn	nn	nn	nn	19.8	20.6	78	97.5	37	45.2	3	2.3	3	1.7	28.5949	31.4579	37.4	44.1	28.6319	29.033	101.833	100.833
422	76	81	yy	n	nn	nn	nn	yy	11.4	12.6	60.7	65.1	50	47.3	19	18.7	4	6.4	28.7479	27.32	37.8	37	26.9249	26.6163	98.8333	98.3333
423	53	58	nn	y	nn	nn	nn	nn	14.4	13.3	81.3	80.6	29	29.9	7	8.7	6	4.3	25.5099	28.898	27.9	35.9	26.4416	27.455	90.8333	85.6667
424	44	49	yy	n	nn	nn	nn	nn	6.6	16.6	35.5	76.2	37	43	8	9	3	5.5	14.7074	17.316	21.9	26.3	22.4005	23.5752	88.3333	84.8333
425	58	63	yy	n	nn	nn	nn	nn	11.6	11.2	56.7	65.5	21	19.7	5	3.9	6	2.5	23.3446	27.3323	35.1	45	30.379	32.2003	112	110.167
426	42	47	yy	n	nn	nn	nn	ny	16.5	12.7	62.6	59.2	30	38.3	4	5	4	2.6	31.6935	36.0092	40	46.3	29.3249	31.9415	101.667	101.333
427	66	71	yn	n	nn	nn	nn	nn	22.9	27.3	117	107.1	46	61.6	5	6.5	7	8.6	25.789	22.902	33.2	34.3	23.3146	21.7942	97.1667	88.1667
428	42	48	yy	n	yy	nn	nn	nn	21.9	28.3	90.9	93.8	38	57.8	8	7.4	7	4.8	23.6998	21.2802	34.4	32.4	27.5325	26.3469	103.667	96.5
429	69	75	yy	n	nn	NA	nn	nn	24.1	19.9	69.6	94.2	75	61.7	15	11	10	7.1	27.9307	32.0806	41.7	46.2	27.989	29.7115	92.8333	97.3333
430	49	54	yy	n	nn	ny	yy	nn	5.6	16.3	95.3	100.5	15	34.6	4	8.7	2	6	31.5056	36.7268	46.1	53	34.265	32.7859	122.667	118
431	60	65	yy	n	nn	nn	nn	nn	17.7	13.6	127.3	157.9	29	22.6	8	7.8	10	5.3	28.8812	34.8661	34.8	48.2	27.1208	28.4585	96.8333	100.5
432	69	74	yy	n	nn	nn	nn	ny	15.8	15.5	69.6	90.2	39	41.7	18	15	4	2.8	23.8745	24.1352	34.6	35.4	27.3368	27.1421	103.167	104.667
433	59	64	yy	n	nn	nn	nn	nn	19.4	20.5	86.8	62.6	41	37.2	8	8.7	5	4	23.3295	24.8382	36.1	38.3	28.7521	28.5712	98.8333	97.3333
434	63	68	yy	y	nn	nn	nn	nn	19.1	17.3	88.7	78.4	41	43.5	5	4.3	5	4.3	16.5788	14.9724	13.6	10.9	24.7542	23.2407	91	79.8333
435	36	41	yy	n	nn	nn	nn	nn	19.6	17.3	92.7	74	41	38.6	4	3.5	4	3.9	26.0409	29.7602	21.5	30.7	25.8882	27.1731	90.1667	92.8333
436	49	54	yy	n	nn	nn	nn	nn	11.8	8.4	68.8	75.8	19	16.8	14	3.7	6	1.6	29.9195	35.4045	43.5	51.4	29.7265	31.5009	106.667	112.833
437	52	57	yy	n	nn	nn	nn	nn	26	11.5	81.3	69.9	65	59.6	3	3.3	6	4.6	16.6944	20.3819	24.3	29.5	21.3789	21.8369	80.5	82.1667
438	52	57	nn	n	nn	nn	nn	nn	19.1	20.5	78	114.1	34	41.7	5	7.6	3	9.9	18.5055	20.2458	27.1	30.6	25.0704	25.5869	90.3333	91.1667
439	49	54	yy	n	nn	nn	nn	nn	15.2	17.2	57	76.2	43	37.1	3	2.1	5	2.7	25.5086	22.738	29.4	25.5	26.2562	24.2281	98.3333	86.3333
440	69	74	yy	n	nn	NA	nn	ny	10.3	12.8	71	63.7	44	43.4	13	11.6	5	7.1	28.0235	26.6579	45.3	46.6	27.4448	25.3413	102.833	97.3333
441	46	52	NA	NA	NA	NA	nn	nn	14.4	14	47.1	59.6	24	24.5	3	3.1	2	2.7	24.1937	NA	34.9	NA	27.351	29.2342	90.3333	93.3333
442	72	77	yy	n	nn	nn	nn	nn	29.4	22.6	89.8	64	72	69.2	11	8.8	8	5.6	13.9369	12.8997	11.9	11.4	23.0978	22.863	88.5	80.6667
443	36	41	nn	n	nn	nn	nn	nn	17.6	16.6	81.3	119.6	40	25.3	2	1.9	6	3.5	12.9562	26.4192	14.1	34	20.1265	23.8917	78.5	89.6667
444	50	55	yy	n	nn	nn	nn	nn	12.9	15.7	77.6	63.3	20	29.3	9	8.5	6	4.2	34.9566	36.3218	39.2	44.2	40.1077	36.6407	132.5	122
445	38	44	yy	n	yy	nn	nn	nn	17.5	22.6	72.5	77.3	29	35.9	3	3.1	3	2.1	27.8052	28.3746	36.3	37.4	32.2545	30.4405	103	93.8333
446	41	46	ny	n	yy	nn	nn	nn	21.5	17.6	103.4	116.3	32	37.7	4	3.7	7	5.3	21.4029	23.5557	32.9	36.8	28.3307	29.6087	96.8333	93.8333
447	73	78	NA	n	nn	nn	nn	nn	22.9	21.1	124	117.4	43	53.3	8	9.2	7	6.8	32.2146	33.3635	45.3	47.1	34.5892	34.3405	111.833	114.667
448	72	77	yy	n	nn	nn	nn	nn	17.8	19.5	108.9	98.6	43	45.3	12	7.6	6	2.4	15.3759	15.2009	22	22.2	23.0055	22.857	90.6	85.6667
449	66	71	yy	n	nn	nn	nn	nn	13.2	12.4	93.1	64	49	36.6	10	8.5	12	5.4	27.6309	27.0043	36.4	37.4	26.2939	25.4543	95.5	88
450	44	49	yy	n	nn	NA	nn	nn	21.2	16.8	50.4	58.1	37	22	8	5.4	6	3.2	21.1374	24.7838	26.9	33.9	21.3329	22.9587	88.3333	91.8333
451	46	51	ny	n	nn	nn	nn	nn	22.2	21.7	103.4	96.4	42	38.5	4	3.7	4	3.1	24.5052	26.3834	33.7	36.7	30.5146	29.8148	103.333	102.333
452	50	55	yy	n	nn	NA	nn	nn	14.7	14.6	65.1	86.1	59	56.1	33	17.1	9	6.4	34.5616	38.2101	40.1	47.2	25.96	26.4818	97.6667	99.3333
453	50	55	yy	n	nn	yn	nn	nn	12.5	10.3	62.2	72.9	22	21.5	14	9.4	4	2.9	27.1602	28.4483	37	38.2	27.9374	29.0344	101.833	100.6
454	59	64	yy	n	nn	nn	nn	nn	13.6	7.8	83.9	76.9	41	36.4	42	35.3	12	11.2	36.6191	38.7622	46.3	48	30.4063	31.1353	105	106.667
455	71	76	yy	n	nn	nn	nn	nn	20.4	24	64.8	78	63	58.1	17	12.9	11	5.4	19.1004	20.8771	23.1	27.8	26.8154	26.8802	93.5	89.8333
456	67	72	yy	n	nn	nn	nn	nn	14.7	10	92.4	65.5	43	29.4	10	9.3	4	2.4	25.7336	29.0294	29.4	37.9	27.2245	27.2598	102.333	104.5
457	75	80	yy	n	nn	nn	ny	yy	10.8	10.2	57.8	46	26	28.8	8	8.9	5	5	30.588	30.8616	43.9	45.3	27.7249	26.9704	98.3333	98.1667
458	38	43	yy	n	yn	nn	nn	nn	11.5	10.3	35.3	42.3	18	17.5	8	7.7	3	2.2	25.9862	28.0447	40.4	43.5	27.4018	26.9753	91.8333	92.1667
459	70	75	yy	n	nn	nn	nn	yy	15.4	11.6	88	54.8	57	39.1	3	2.4	11	8.8	31.1534	35.6637	41.4	46	28.891	29.0367	107.5	106.833
460	37	42	yy	n	nn	nn	nn	nn	9.8	10.1	103.8	102.3	15	18	47	30.2	12	7.7	30.5454	27.4883	33.4	32.8	30.3387	28.691	93.3333	84.8333
461	73	78	yy	n	nn	nn	nn	yy	16.8	17.6	168.9	144.6	45	42	5	5.7	5	4.9	25.5001	26.8307	38.5	40.8	30.6118	30.1572	108.667	101.667
462	50	55	yy	n	nn	nn	nn	nn	16.1	13.6	74.7	74	20	24.1	3	3.1	5	3.9	41.6073	45.3288	49.8	56	31.4862	32.8348	110	117.5
463	69	74	NA	NA	NA	NA	nn	nn	18.7	17.9	88.7	88.7	52	53.5	8	9	8	10.9	31.7372	35.1204	39.4	45.4	34.1498	34.2844	104.667	105.333
464	69	74	nn	n	nn	nn	yy	nn	17.6	13.2	105.2	75.4	62	51.2	8	7.7	6	6.4	29.968	32.5816	44.3	46.9	31.4488	31.4143	114.167	111.167
465	55	60	yy	n	nn	yn	nn	nn	16.8	20.8	114.4	105.2	24	43.3	7	6.7	5	4.7	26.1138	28.6111	42.6	47.1	26.473	25.928	93.5	93.3333
466	55	60	yy	n	yy	nn	nn	nn	17.4	15.9	110	104.1	47	41.9	5	5.1	6	4.2	22.2214	24.8211	26.4	31.1	26.2998	26.9207	95	94
467	35	40	yy	n	nn	yn	nn	nn	10.3	15.4	80.6	126.6	21	25.2	6	5.6	4	2.6	29.7682	31.9301	44.2	46.4	30.917	30.6425	106.333	104.667
468	43	48	yy	n	nn	nn	nn	nn	20.8	18.9	96.4	86.1	35	47	3	3.1	3	2.2	24.2406	22.9226	26.7	27.7	23.9407	23.1816	85.1667	85.3333
469	38	43	yy	n	nn	nn	nn	nn	13	10.5	90.2	71	18	16.5	3	8.7	3	4.9	38.1265	38.5665	53	53.6	36.3199	37.8499	119.833	126.933
470	36	41	ny	n	nn	nn	nn	nn	15.1	15	43.4	47.5	18	19.2	4	4.1	6	4.3	18.0245	20.1024	25.1	29.4	24.9528	24.3662	87	84.1667
471	48	53	NA	NA	nn	NA	nn	nn	12.5	13.3	63.3	60	32	33.8	4	3.3	2	2.5	21.4998	22.6993	23.7	31.4	22.8724	22.2194	87.5	83.5
472	49	54	ny	n	yn	nn	nn	ny	17.3	14	115.2	100.1	28	31.7	3	3.6	2	1.3	32.9465	34.4881	39.7	42.7	29.3071	28.8683	101.333	98
473	37	42	yy	n	nn	nn	nn	nn	27.7	22	69.6	100.5	31	34.7	4	3.1	4	2.6	19.8828	30.8097	22.7	41.3	25.8956	28.5204	93.5	103
474	47	52	nn	n	yy	NA	yy	ny	11	9.9	66.6	93.5	25	18	7	5.9	2	2.6	32.0621	31.9637	45.6	45	26.2346	26.1005	100.333	96
475	58	63	yy	y	nn	nn	nn	nn	17.8	16.1	119.6	216.4	41	45.7	5	4.9	4	3.4	29.9847	33.8272	48.6	52.2	29.795	29.5713	106.5	106.833
476	42	47	yy	n	nn	nn	nn	nn	13.4	11.9	69.9	63.3	21	20.9	4	3	3	2.5	22.8476	24.0832	36.5	37.1	21.2263	21.0355	87.1667	88
477	41	46	yy	n	nn	nn	nn	nn	19	15.9	108.6	107.5	22	24	7	5.2	6	5.3	27.8309	30.3461	37	42	25.0106	25.574	95	94.5
478	61	66	yy	n	nn	nn	nn	nn	15.4	16.8	48.9	60.7	26	36.8	12	13.2	5	6.1	19.8868	23.2708	29.7	33.7	26.4999	27.4347	99	94
479	43	48	yy	n	nn	nn	nn	ny	13.7	14.6	74.3	71.8	15	21.6	6	5.5	7	4.7	32.6971	34.5863	42.8	50.2	28.9427	24.405	102.067	88.3333
480	52	57	nn	n	nn	NA	ny	nn	15.8	14.6	71.8	62.2	24	27.7	6	8.8	3	3	33.565	30.5856	46.1	41.4	29.103	26.213	103.667	98.1333
481	44	49	yy	n	nn	nn	nn	nn	21.9	13.3	79.1	78.8	32	26.1	3	2.7	6	5.7	16.1189	23.3795	18.7	31.8	21.8149	23.4916	85.6667	94.3333
482	41	46	yy	n	yn	nn	nn	ny	13.9	11.3	85.4	88.7	19	30.6	6	8.5	2	4.6	27.7331	NA	37.8	NA	29.0032	33.288	99.3333	120.667
483	69	74	yy	n	nn	nn	nn	nn	16.9	17.7	93.8	119.6	46	58.8	8	6.8	5	6.7	27.0981	28.9619	37.6	39.2	29.0726	28.6022	106.5	106.6
484	43	48	yy	n	nn	nn	nn	nn	10.1	11	100.1	67	15	13	5	4.7	1	1.7	34.5	37.9971	47.8	52.5	34.0674	35.8507	107.667	112
485	40	46	yy	n	nn	nn	nn	nn	13.6	13.8	56.7	35.1	24	20.8	4	4.3	3	2.3	32.4609	34.8088	40.1	42.7	29.4753	30.4968	104.8	107.667
486	37	42	yy	n	nn	nn	nn	nn	25.2	15.8	129.9	89.8	28	27.8	11	12.2	6	6.3	26.9455	30.7643	29.9	35.7	24.2382	25.7171	89.3333	96.1667
487	51	56	nn	n	nn	yn	nn	nn	14.1	17.7	96.4	86.8	24	47.5	2	3.5	2	3.8	32.1139	32.9282	38.9	39.4	31.5557	30.6297	104.167	103.5
488	36	41	yy	n	nn	nn	nn	nn	15.6	24.4	44.2	96.4	33	34.9	4	3.5	3	3.8	21.5028	22.8762	26.9	33	25.9723	26.1578	93.3333	91.1667
489	47	52	ny	n	nn	nn	nn	nn	20.5	19.1	69.9	87.2	49	67.2	3	3.5	2	3.6	19.2636	18.8675	23.9	23.5	21.9529	22.0599	90.8333	88.1667
490	50	55	yy	n	nn	nn	nn	nn	8.8	14.8	52.3	100.8	32	39.3	4	4.9	1	1.3	25.8142	26.803	29	29.2	28.5459	28.0252	99.3333	93.8333
491	51	56	nn	y	yn	yy	nn	nn	16.9	11.4	97.5	87.6	20	26.5	6	5.7	3	2.9	22.981	34.3889	21.9	38.8	24.3795	28.2575	93.6667	109
492	70	75	yy	n	nn	NA	yy	nn	34.2	29	108.6	129.5	72	96.2	19	19	7	5.3	28.9129	31.0187	35.9	39	30.4874	29.8169	101	103
493	61	66	yy	n	nn	nn	nn	nn	15.4	14.7	75.8	101.9	27	26.4	6	7.7	3	3.8	29.8076	31.7743	41.1	44.6	28.9314	28.7332	103.5	99.5
494	67	72	yy	n	nn	nn	nn	nn	15.6	23	90.5	101.9	35	56.7	8	9.2	4	5.7	26.9866	29.4031	41.2	45.8	29.4934	29.9403	102.667	105.833
495	36	41	yy	n	yy	nn	nn	nn	14.6	14.7	92	85	14	18.2	5	6	6	5.6	26.5615	28.3312	31.5	36.9	29.8061	30.577	98.1667	101.833
496	41	46	yy	n	yy	nn	nn	nn	19.7	14.5	60.7	65.9	29	31.7	5	5.4	5	4.1	18.5841	NA	20.8	NA	24.3707	24.0655	95.8333	94.5
497	74	79	yy	y	yy	nn	nn	ny	22.6	14.5	86.1	79.5	60	44.9	11	13.9	5	6.7	20.9086	28.3625	33.8	42.2	24.5435	24.4236	90.6667	92
498	54	59	yy	n	yy	nn	nn	nn	20	19.5	75.1	72.1	33	32.9	8	14.4	6	4	23.7551	23.8741	26.5	31.1	25.4404	24.2126	91.5	87.1
499	58	63	yn	n	nn	ny	nn	nn	15.3	8.7	80.2	62.6	29	26.3	4	3.2	2	3.6	31.9591	33.4042	47.6	48.3	33.7668	32.9769	108.5	107.667
500	47	52	yy	n	nn	nn	nn	nn	16.2	18.6	73.6	96.8	28	37.9	11	9.1	4	3.6	21.398	19.1654	24.2	22.3	27.2248	26.1535	96.3333	87.1667
501	58	63	yy	n	nn	nn	nn	nn	21.5	20.7	110	106.7	56	53.1	7	6.7	6	4.9	31.7889	36.0452	41.8	47.9	28.5142	29.8282	107	107.333
502	45	50	yy	n	yy	yn	nn	ny	20.4	23.9	62.2	103	42	44.9	5	4.4	4	4	21.5903	20.8784	27.3	26	19.6927	20.3706	84.5	84.1667
503	56	61	yy	n	nn	nn	nn	nn	17	15.5	59.6	61.5	34	31.2	7	4.1	7	7.6	22.062	21.1854	32.8	29.4	23.1983	22.9541	91	88.3333
504	54	60	yy	n	nn	nn	nn	nn	14.4	13.7	84.6	76.2	27	25.1	3	3.1	4	3.5	28.5839	27.6446	40	33.7	30.4203	30.0738	101	94.6667
505	55	60	yy	n	nn	nn	nn	nn	15	11.8	79.5	102.3	31	32.4	10	10.4	6	2	27.4497	32.7673	33.3	37.4	26.5118	28.5495	99.1667	102.5
506	42	47	yy	n	nn	nn	nn	nn	20.1	21.5	90.2	98.6	24	32.5	6	5.1	3	3.1	NA	24.0873	NA	29	24.4418	26.2605	87.6667	91.5
507	63	68	yy	n	nn	yn	yy	nn	19.2	15.3	136.5	114.4	39	35	4	3.4	4	4.2	20.9208	23.9872	33	33.2	25.2595	25.7428	92.6667	91.5
508	61	66	nn	n	nn	nn	nn	nn	19	14.1	129.5	100.1	28	28.9	8	10.3	6	4	33.3497	33.7084	43.1	39.9	28.7211	30.5023	106.833	108.5
509	66	71	yy	n	nn	nn	yy	nn	9.1	10.2	79.5	77.6	16	16.5	5	9.3	3	5	21.4954	23.4638	33.7	35	28.2776	27.9868	103.833	104.667
510	58	63	yy	n	nn	ny	nn	yy	17.2	9.2	104.5	78	43	30.3	4	3.8	2	2.4	30.5422	31.8656	42.5	32.2	39.3051	39.8526	124.333	117.333
511	50	55	yy	n	nn	nn	ny	nn	10.8	22.2	67.3	153.1	28	46.5	3	3.8	2	7.7	24.5247	20.342	33.5	28.3	27.6817	27.6132	91.1667	85.3333
512	73	78	nn	n	nn	nn	nn	yy	15	16.6	124.4	111.1	30	43	5	6.4	6	6.3	31.8405	31.0193	44.6	40.9	27.5652	28.3795	100.833	94.5
513	49	54	yy	n	yy	nn	nn	nn	27.1	31.7	122.5	85.4	43	60	8	9.2	5	4.4	NA	26.1726	NA	NA	29.502	23.8506	110.5	88.8333
514	42	47	yy	n	nn	nn	nn	nn	10	12.4	55.6	47.5	23	22.4	11	15.2	3	4	29.5472	29.495	36.3	34.3	28.4055	28.0879	103.833	101.167
515	37	42	yn	n	nn	nn	nn	nn	24.5	18.1	180.3	157.9	38	32.4	5	6.9	6	6	NA	21.0669	NA	25.7	26.0356	25.0066	98.6667	91.6667
516	40	45	yy	n	yn	nn	nn	nn	18.9	17.4	80.2	79.1	19	15.1	8	8.6	6	3.5	26.7991	30.9312	34.6	37.4	28.0102	29.5139	98.5	98.3333
517	50	56	yy	n	yn	yy	ny	nn	16.8	12	65.9	69.2	33	29.3	4	4.8	3	2.3	29.5032	33.7093	41.9	46.5	28.5062	28.6302	102.333	101.333
518	65	70	yy	n	nn	nn	nn	nn	18.1	15.8	97.9	66.2	63	56.9	8	11.5	6	8.3	26.0087	28.1754	32.5	35.8	26.449	25.7159	101	98.5
519	48	53	yy	n	nn	nn	nn	nn	25.9	23.1	101.2	123.6	53	42.8	10	8.4	12	3.6	14.8661	15.0898	9.9	15.4	23.0707	23.0456	84.8333	84.3333
520	60	65	yy	y	nn	NA	nn	nn	29.3	28.3	145.7	173	59	62.1	4	4.7	5	5.2	32.892	35.0369	41.6	41.7	27.7743	29.0525	104.667	107.833
521	49	55	yy	n	nn	ny	nn	nn	16.2	14.9	76.9	113.3	30	30.7	9	8.8	4	4.9	26.6562	28.1587	34.1	31.3	28.6661	30.6529	103.333	106.5
522	45	50	yy	n	yy	nn	nn	nn	20.9	20.8	86.8	85.4	30	26.8	4	6.5	4	3.6	29.5444	26.9762	34.2	32.8	28.4055	29.6465	104.333	100.5
523	56	61	yy	n	nn	nn	nn	nn	12.8	12.1	57.8	67.7	25	30.3	2	2.2	2	1.9	29.2508	29.8363	36.4	34.2	29.4011	28.9946	105.667	103.667
524	64	69	yy	n	nn	nn	ny	nn	12.5	11.6	60	58.1	31	32.1	7	10.1	6	8.7	26.4663	26.0272	39.9	36.4	25.3515	24.876	99.1667	97.4667
525	55	60	yy	n	nn	nn	yy	nn	16.5	22.2	65.1	119.6	35	47.2	3	4.9	3	6.2	30.8329	31.4744	41.4	38.9	28.0428	29.3941	106	103.333
526	49	54	yy	n	nn	nn	nn	nn	18.8	16.7	74.3	81.7	45	26.9	8	10.2	3	3.1	22.1483	26.5749	30.3	33.2	25.1686	27.0679	91.8333	94.3333
527	45	50	yy	n	nn	nn	nn	nn	24.4	21.4	117.8	117	41	32.7	3	2.6	3	1.8	26.6811	28.7936	39.7	39.1	23.2254	25.0881	86.8333	90.5
528	35	40	yy	n	nn	nn	nn	nn	24.8	23.5	104.1	104.1	46	42.3	2	2.7	5	4.8	26.678	NA	34.8	NA	29.0548	28.8642	96.1667	97.3333
529	40	45	yy	n	nn	nn	nn	nn	18	8.5	110	77.6	24	20.2	8	7.1	4	3	34.7045	40.1995	43.3	41.2	30.8979	35.7242	110.333	114.333
530	44	49	nn	n	nn	yy	nn	nn	28.4	11.8	219	99.7	73	12.1	10	3.6	5	2.5	NA	37.5198	NA	44.8	28.4053	29.169	103.833	102.833
531	57	62	yn	n	nn	nn	nn	nn	18.9	21.6	138.7	122.9	33	49.4	11	9.5	5	4.2	29.0117	32.7699	38.4	35.9	38.6444	38.8789	124.5	124.667
532	58	63	yy	n	nn	nn	nn	nn	21	18.7	108.6	96.8	48	53.8	5	4.4	5	2.6	43.487	38.2488	51.5	50.4	38.5095	32.3212	128.167	106.167
533	50	55	yy	n	yy	nn	nn	yy	14.6	17.6	129.9	142.8	26	31.5	1	2	4	5.9	29.7989	30.868	36.4	35.4	31.0204	30.6322	104	101.167
534	65	70	yy	n	ny	nn	nn	nn	11.7	11.7	49.7	30.3	29	34.6	7	9.9	5	3.5	39.8518	34.9151	52.3	38.5	34.8008	31.8753	121	107.5
535	41	47	yy	n	nn	nn	nn	nn	17.6	15.4	97.5	111.9	28	32.8	6	5.3	5	2.4	37.6188	39.9025	39	39.2	32.1402	35.6359	107.667	117.333
536	64	69	nn	y	nn	nn	nn	nn	17.5	8.6	96	99	35	22.2	2	2.6	5	3.9	NA	32.7422	NA	35.3	34.6809	36.7414	112.667	117.167
537	37	42	nn	n	nn	nn	nn	nn	29.5	38.5	75.1	127.3	45	48.8	2	3.4	4	3.8	18.6131	16.4414	23.5	20.6	31.21	29.1677	97.5	88.6667
538	42	47	yy	n	yn	nn	nn	nn	12.9	13.2	66.6	114.8	24	20.6	2	2.9	2	2.2	27.0736	26.8589	36	33.8	28.2466	30.5075	103	103.833
539	54	59	yy	n	nn	nn	nn	nn	15.9	16.3	86.1	97.9	40	45.4	7	8.7	5	4.5	22.2406	22.1309	30.9	32.2	26.6097	25.9795	90.6667	85.3333
540	48	53	nn	n	nn	nn	nn	nn	10.5	16.4	89.1	122.5	19	25.2	4.8	21.3	4.8	3.4	28.1848	31.2117	34.8	36.2	29.6495	30.3027	103	106.833
541	51	56	yy	n	nn	nn	nn	nn	25.9	23.4	93.8	124.4	57	50.4	4	3.7	5	5.6	26.6247	28.6407	32.2	35.8	25.1914	27.0076	90.3333	92.5
542	42	47	yy	n	nn	nn	nn	nn	12.9	15.1	55.6	77.6	44	32.3	2	2.2	3	1.3	27.7958	27.5238	35.2	33.2	25.7672	26.8154	93.8333	95.6667
543	50	55	yy	n	nn	NA	nn	nn	14.5	12.8	82.1	77.3	31	22.9	1	2.2	2	1	25.0572	23.8672	35.2	33.2	24.5906	24.8397	87	81.3333
544	43	48	yy	n	nn	nn	nn	nn	22.7	18.7	118.5	100.1	36	31.3	3	3.5	3	2.5	24.1937	28.4656	38.6	38.2	24.6284	30.7548	103.333	102.833
545	53	58	nn	n	nn	nn	yy	nn	12.6	10.6	63.7	69.2	14	19	8	8.3	5	5.1	NA	NA	NA	NA	35.7861	41.6357	136.667	141.5
546	37	42	nn	n	yy	nn	nn	nn	16.8	17.2	123.3	82.1	21	23.2	6	6.2	5	5.5	26.6167	25.5755	35.1	31.9	29.9383	27.933	105.667	99.1667
547	43	48	yy	n	yn	nn	nn	nn	22.3	15.6	88.7	82.8	39	37	4	6.2	4	3.2	28.6791	32.8201	32.2	34.3	29.4011	30.3811	103.5	104.667
548	49	54	yy	n	nn	nn	nn	nn	17.3	19.4	91.6	79.5	30	28.7	2	2.3	2	4.2	30.5284	32.0511	43.8	42.9	29.4331	28.5357	107.167	100.833
549	69	74	nn	n	nn	nn	yy	nn	12.2	10.1	96.4	67.7	26	31.5	36	31	9	9.8	30.2443	33.4137	37	32.6	29.6296	32.6405	111.667	115.5
550	45	50	yy	n	yy	nn	nn	nn	23.2	23.1	111.5	136.5	49	47.9	8	5.3	5	2.2	25.5692	32.9988	34.7	38.9	26.9789	30.5831	98.6667	111.167
551	54	59	yy	n	nn	nn	nn	nn	25.2	11.8	94.2	101.6	46	37.2	6	7.6	4	3.2	31.2611	25.0064	38.1	29.5	29.7576	27.3019	96.3333	84.3333
552	42	47	yy	n	yy	nn	nn	nn	19.5	16.7	102.3	81.3	40	33.7	3	4	6	4	NA	22.6135	NA	31.9	23.8173	24.5704	86	84.6667
553	52	57	yy	n	nn	nn	nn	nn	24.8	26	62.2	75.1	53	51.8	11	13.4	11	7.8	23.8867	20.3607	27.5	24.8	20.4921	21.7653	89.6667	84.8333
554	63	68	yy	y	nn	nn	ny	yy	15.9	24.3	89.4	103	46	52.6	3	4.6	5	5.9	34.604	33.5964	49.2	43.8	30.9398	29.7814	99.5	96.8333
555	54	59	yy	y	nn	yy	nn	nn	17.2	20.9	47.8	79.9	42	42.3	12	7.7	10	3.8	40.2145	37.4393	51	44.7	30.5995	30.5571	108.5	99
556	79	84	nn	n	nn	nn	ny	ny	21.4	18.1	131.7	138.7	43	36.7	8	8.6	3	2.8	29.667	28.2857	41.4	36.5	27.5253	26.4235	101.167	94.5
557	36	41	yy	n	nn	nn	nn	nn	18.5	13.4	64.4	57	32	32.9	3	4	4	4.3	NA	40.5111	NA	45.1	34.4888	34.4504	117.667	116.167
558	38	43	NA	NA	NA	NA	nn	nn	31.9	22.3	105.2	81.7	55	48.3	13	11.8	7	6.6	NA	14.0059	NA	16.5	24.3379	24.6637	85.8333	79.6667
559	37	42	yy	n	nn	nn	nn	nn	24.8	28.5	98.6	116.3	34	44.7	6	7.6	7	4.3	32.2917	33.6335	42.2	43.4	30.7942	29.1774	109.333	107
560	50	55	yy	n	nn	nn	nn	nn	15	10.9	113.3	106.4	21	14.1	1	2.1	5	5.3	19.4039	21.1351	25.8	28.5	26.2685	27.5972	96.3333	96.6667
561	57	62	yy	y	nn	nn	yy	nn	17.9	18.5	106.7	149	42	47.4	7	7.2	4	5.3	34.5849	33.1074	42	34.9	29.2006	28.9189	103.833	100.333
562	57	62	yy	n	yy	yn	yy	nn	22.5	23.1	91.3	94.6	34	50.8	17	17.5	7	6.9	23.776	24.0476	36.6	32.4	26.6436	26.5678	101.167	101.527
563	51	56	yy	n	nn	nn	nn	nn	9.4	7.3	68.1	105.2	32	23.9	6	3.7	6	2.2	21.4385	24.5111	27.6	32.3	24.4618	25.7045	96.1667	100.667
564	67	72	yy	n	nn	nn	nn	nn	18.6	18.4	98.3	78.8	54	56.4	8	9.8	4	5.4	28.249	27.9947	33.7	32.2	21.8496	21.7346	90.5	84.8333
565	71	76	nn	NA	nn	NA	nn	ny	22.2	22.9	108.6	82.4	56	75	4	5.5	4	3.5	28.0071	26.6526	37.4	32.2	26.6535	26.9561	107.833	92.3333
566	67	72	yy	n	nn	nn	ny	ny	14.4	15.8	86.1	128.8	53	43	6	4.9	4	3.5	22.5207	26.0718	28.6	28.9	25.4817	28.1713	94.5	95.1667
567	64	69	yy	n	nn	nn	yy	nn	13	16.4	70.3	121.8	23	20.1	5	7.9	8	9	31.6331	31.331	39.9	34.5	34.4148	34.494	118.667	113.5
568	45	50	nn	n	yy	nn	nn	nn	19.3	13.9	97.9	96.4	69	39.8	5	5.1	5	3	NA	14.543	NA	24.7	22.9452	23.3095	81.3333	88.8333
569	68	73	yy	y	nn	nn	nn	nn	12.1	9	27.9	27	49	37	41	25.2	12	7.4	23.7187	24.064	31.6	28.4	26.1523	26.1774	98.5	99.3333
570	70	75	yy	n	nn	nn	nn	nn	16.5	15.3	82.4	81.3	36	38.7	6	5.4	7	4.6	28.0688	23.0574	38.7	29.8	26.4721	25.135	97.1667	96.8333
571	40	45	yy	n	nn	nn	nn	nn	17	17.8	58.9	95.3	28	28.2	8	5.1	5	2.4	34.3461	35.5173	43.4	38.3	35.5915	35.9409	112.167	116.333
572	39	44	yy	n	nn	nn	nn	nn	17.4	19.5	50	76.5	28	22.6	6	5.2	3	1.5	13.0648	22.8916	14.5	32	19.1736	22.2489	77.5	79.8333
573	73	78	yy	n	nn	NA	nn	nn	20.9	13.6	105.6	48.2	63	60.4	13	13.6	6	3.8	24.7387	28.2019	30	34	27.1995	28.4065	98.8333	103.333
574	50	55	yy	n	ny	ny	yy	yy	15.2	14.4	107.5	119.6	31	35	5	4.2	8	4.2	35.0851	37.6014	42.2	38.5	34.2841	39.4464	118.667	135
575	51	56	yy	n	yn	nn	nn	nn	9.4	16.3	35.6	81.3	20	24.2	7	8.4	3	5.4	27.7362	29.1998	34.2	32.9	31.9672	32.576	111.5	113.333
576	43	49	yy	n	yy	yn	nn	nn	11	15.1	97.2	99.4	23	33.7	5	7	5	2.6	36.2124	36.9284	45.4	37.7	33.4898	34.7693	120.667	122.333
577	62	67	yy	y	yn	ny	ny	nn	20.9	16.2	99.7	76.9	40	32.8	13	10.2	4	2.7	14.1309	23.1948	17.7	30.3	23.2498	25.3303	86.6667	90.6667
578	59	64	yy	n	nn	nn	ny	nn	13.4	12.9	86.8	71.4	35	46.5	5	5.5	8	4.5	27.0336	22.859	34.9	29.8	24.9387	23.2762	100.333	90.6667
579	35	40	yy	n	yn	NA	nn	nn	29.3	20.6	139.1	120.7	45	44	1	1.8	5	5	12.4347	21.8057	11.3	21.4	22.6588	25.6692	90.8333	93.3333
580	46	51	yy	n	nn	nn	yy	nn	9.7	12.5	121.1	157.9	37	28.4	7	7.3	5	5.1	NA	36.1304	NA	34.8	41.8493	39.4892	128.667	125.333
581	57	62	ny	n	nn	nn	nn	nn	11.7	8.7	103	83.2	21	16.4	9	5.2	6	1.5	35.6382	31.6652	40.6	31.9	39.6948	39.3953	129	122.167
582	44	49	yy	n	nn	nn	ny	nn	12.6	12.9	120	89.4	21	19.5	4	4.4	3	2.6	32.3035	31.6684	40.4	36.4	31.8389	32.0035	116.333	110.333
583	75	80	yy	n	nn	NA	nn	yy	18.1	16.1	86.1	318.7	51	57.7	10	13.5	4	4.8	26.1063	25.836	31.6	31	26.2724	24.9226	102.333	100.333
584	59	64	nn	n	NA	nn	ny	nn	18.2	18.2	78.8	100.1	25	20.5	15	15.8	8	4.6	NA	29.7814	NA	38	33.0838	31.7321	115.5	116.5
585	56	61	yy	n	nn	nn	ny	nn	19.9	17	77.3	102.7	51	40.5	7	4.9	4	1.7	34.8587	35.4841	42.9	38.6	33.2419	35.7411	106.333	124.333
586	54	59	yy	n	nn	ny	nn	nn	35.7	31.8	125.9	115.6	61	61.3	9	9.7	8	7.1	26.2933	26.9162	35	36.6	30.3327	29.8745	102.833	103
587	41	46	yy	n	yy	nn	nn	nn	22.9	21.3	88.3	78.8	50	52.9	3	2.6	3	4.7	22.6915	NA	28.9	NA	21.8369	22.5694	85	82
588	44	49	nn	n	nn	yn	nn	nn	10.7	14.8	92.4	101.6	21	23.2	4	3.7	2	2.5	NA	26.0414	NA	31.4	29.8696	27.538	101.667	91.3333
589	35	40	yy	n	nn	nn	nn	nn	20.1	16.8	99.4	97.9	28	26.8	2	2.2	2	2.2	29.2044	31.3443	31	32.3	29.7949	29.9501	98.6667	97.6667
590	50	55	yn	n	nn	nn	nn	nn	19.3	19.6	149.4	198	45	43.2	11	9.4	9	3.8	21.3239	21.2818	24.8	28.9	28.6801	28.5337	96.5	94.1667
591	57	63	yy	n	nn	nn	nn	nn	17.2	17.5	144.3	95.3	30	38.9	3	3.6	3	3.2	28.0041	31.3026	34.5	35.5	37.3749	36.4888	112.833	112.167
592	48	53	yy	n	nn	nn	nn	nn	19.2	11.8	123.3	85.7	38	28	5	6.2	2	2	NA	35.7596	NA	41.1	27.5049	27.0402	96.8333	91.6667
593	39	44	yy	n	nn	nn	nn	nn	17.6	20.9	88.3	78.8	37	40.2	38	29	10	7.1	31.1911	28.2987	44.9	43.2	29.3199	28.1207	95.8333	90.3333
594	49	54	yy	n	nn	yy	yy	nn	16.8	15	100.8	116.3	36	26.7	10	8.9	7	6	39.1618	37.1948	48.3	38.6	37.0162	36.0394	117.5	119.667
595	41	46	nn	n	yy	ny	nn	nn	29.4	23	94.9	78	33	39.1	4	3.8	4	5.1	NA	20.3545	NA	26.8	23.5936	23.4012	93.6667	91.8333
596	56	61	yy	y	nn	nn	yy	nn	15.4	12.2	78	71.4	31	30.5	22	17.2	12	9.3	NA	30.3242	NA	38.8	28.2046	30.5942	104.833	110.167
597	37	42	nn	n	nn	nn	nn	nn	16.8	13.6	118.9	100.8	16	19.7	9	7	5	3.1	30.0487	34.1529	32	42.1	32.0086	33.0237	98.3333	98.1667
598	68	73	yy	n	nn	NA	yy	nn	10.4	9.2	72.1	76.2	33	28.4	17	15.8	9	9.6	27.4874	28.0735	39.2	38.4	30.2296	30.1931	102.333	100
599	55	61	yy	y	yy	nn	yy	nn	23.9	15.8	65.1	60.7	46	45.2	5	5.2	6	5.5	23.8376	30.0672	26	32.1	26.213	29.1375	93.3333	102
600	68	73	yy	y	nn	nn	nn	nn	11.9	14.9	66.2	81.3	26	48.4	3	7.3	3	3.7	NA	30.7365	NA	37.7	30.6077	31.0865	108.5	106.167
601	58	64	yy	n	nn	nn	nn	nn	20.6	23.6	97.5	87.2	63	80.6	6	6.2	10	7.6	28.5308	30.1101	28.9	30.4	29.4543	29.5041	113.167	111
602	59	65	yy	y	yy	yy	nn	nn	13.9	17.9	53	91.3	44	39.3	11	14.2	4	7.4	21.8812	24.7938	28.6	32.1	26.8631	25.8586	98.1667	95.6667
603	80	85	yy	n	nn	nn	yy	yy	14.4	14.6	73.6	62.6	40	44.7	53	52.9	7	10.2	NA	28.9813	NA	35.3	30.2523	28.8778	101.667	98
604	68	73	yy	n	nn	nn	nn	nn	16	11.3	70.7	67	39	43.3	12	8.9	5	2.6	27.9069	27.0035	42	37.3	27.3502	26.3755	98.6667	98.1667
605	37	42	yy	n	nn	nn	nn	nn	15.3	17.9	50.4	96.8	39	37.4	7	6.1	7	4.7	24.589	24.7493	29.7	28.9	27.9277	29.1471	100.167	101.833
606	42	47	yy	n	yn	nn	nn	nn	31.7	15.1	124.8	91.6	56	27	5	11.2	2	4.8	21.8875	29.4732	27.8	37.2	23.1997	25.3858	89	97.8333
607	52	57	yy	n	nn	nn	nn	nn	16.3	15.1	101.6	103.8	32	26.9	7	8.4	4	3.8	31.8537	31.8383	38	36.9	28.5015	29.2274	100.667	99
608	53	58	yy	n	nn	NA	nn	nn	11.8	11.8	86.5	62.2	25	23.6	18	18.7	5	6	NA	25.1392	NA	34.3	24.0855	23.246	94.3333	85.8333
609	38	43	yy	n	nn	nn	nn	nn	13.5	22.8	139.1	243.2	22	56.7	2	8.6	2	6.7	34.0238	37.4868	41.1	39.7	37.9465	39.6825	122	122.333
610	67	72	yy	n	nn	NA	nn	nn	16.8	10.2	172.6	114.1	70	20	8	1.6	10	1.8	26.7181	29.7416	36.3	36.9	27.9619	28.8546	95.3333	96.3333
611	41	46	yy	n	nn	nn	nn	nn	17.4	20.1	113.3	146.5	50	40.7	10	10.5	6	7.4	NA	24.6319	NA	28.4	24.6559	25.8927	93.5	95.8333
612	45	50	yy	n	yy	yy	nn	nn	11.9	12	60.7	61.5	27	24.5	2	2.7	1	1.4	NA	26.4157	NA	31.4	28.2144	26.0543	100.167	93.6667
613	38	43	yy	n	yn	nn	nn	nn	25.3	20.5	144.3	120	26	36.5	2	2.1	4	3.2	32.1627	25.4735	40	30.3	30.0752	27.3605	102.833	96.8333
614	54	59	nn	n	yy	nn	nn	nn	17.4	14.9	73.2	76.2	35	28.5	9	10.6	7	3.6	20.71	22.5577	28.6	28.5	24.9337	26.3291	95.1667	94.8333
615	66	71	yy	n	nn	nn	nn	yy	13.5	13.7	84.3	84.6	51	46.3	8	7.7	8	5	25.422	27.839	30.9	32.4	25.6184	27.5482	91.3333	92
616	74	79	nn	n	nn	yy	ny	ny	12.6	7.2	122.5	125.1	29	24.2	11	13.4	4	4.2	27.9133	27.2116	35.9	26.6	29.7228	33.1571	108.333	116.333
617	53	58	yy	n	nn	nn	nn	nn	12.4	12.3	117.8	109.7	30	32.6	3	3.2	2	1.6	35.4055	41.2062	42.9	45	35.9386	40.6428	108.167	125
618	49	54	yy	n	nn	nn	nn	nn	23.1	18	97.5	123.3	43	38.5	11	10.4	7	4	36.2551	37.6685	44.3	38.9	29.749	30.0277	112.333	107.167
619	49	54	yy	n	nn	nn	nn	nn	12.6	12.7	77.3	88	20	23.9	11	9.4	4	2.1	37.3877	34.4076	49.7	42.9	34.331	31.5106	118.167	105.333
620	40	45	nn	n	nn	nn	nn	nn	25.4	23	64.4	80.6	60	50.9	11	9.1	9	5.3	24.6235	24.7798	31.3	32.8	23.2153	23.0471	90.3333	82.3333
621	47	53	yy	n	yy	nn	nn	nn	21.5	20.7	67.3	78.8	50	43.8	4	3	9	7.1	21.1728	21.1667	25.1	28	23.1827	22.0656	94.1667	85.1667
622	62	67	yy	n	nn	nn	nn	nn	11.9	12.5	82.4	74	25	28.6	12	9.8	5	4.1	27.2106	29.6539	37.4	33.7	32.7449	34.1161	105.667	105.5
623	48	53	yy	n	nn	nn	nn	nn	20.7	17.6	107.1	95.3	20	23.1	10	12.5	6	6.4	31.2325	33.5716	45.9	42.8	27.8287	29.1696	102.333	104.667
624	38	43	NA	NA	NA	NA	nn	nn	15.4	15.6	92.4	75.4	26	30.6	3	3.1	4	1.8	NA	29.9473	NA	36.4	31.8506	29.3337	108	106.167
625	45	50	yy	n	yn	yy	nn	nn	7.7	9.1	79.1	58.9	11	14.3	12	10	6	2.5	29.8676	28.4667	43.7	40	27.0532	26.9751	98.5	98.5
626	50	55	yy	n	nn	nn	ny	nn	13	19.7	71.8	87.6	25	30.3	5	6.2	6	4.3	24.9146	24.917	36.8	33	26.6535	27.4998	95.8333	97.8333
627	52	57	yy	n	nn	nn	nn	nn	24.3	23.8	94.9	79.1	41	61.2	12	13.2	4	2.9	25.5734	20.1352	26.3	20.9	28.1215	25.8565	95	88.1667
628	45	51	yy	n	yy	nn	nn	nn	15.6	15.4	39.7	64	15	21.2	19	13.8	7	5.3	23.9741	31.4884	30.8	37.6	31.8041	34.6061	100.667	104
629	52	57	ny	n	nn	NA	nn	nn	10.8	10.6	52.6	56.7	17	18.3	3	3.8	3	2.3	28.7204	28.2612	40.1	36.4	30.3415	28.0893	108.5	105
630	61	66	yy	n	nn	nn	yy	nn	18.1	13.2	84.3	89.8	28	21.7	10	9.4	3	3.8	19.2334	18.8764	30.3	27.9	25.8852	25.1832	92.5	91.5
631	70	75	NA	NA	NA	NA	nn	yy	23.4	19.8	58.1	55.2	54	80.5	16	18.6	6	6.7	25.3199	22.2247	28.2	25.2	23.8751	22.1949	88.3333	81.6667
632	51	56	yy	n	nn	nn	ny	nn	13	12.6	113	136.5	30	31.4	4	3.4	8	7.8	29.8082	30.026	35.8	34	29.8534	29.1839	104.333	101.433
633	76	81	ny	n	nn	nn	ny	nn	24.8	17.8	125.9	92.4	66	45.2	5	3.9	5	3.1	27.6813	26.1756	39.6	34.4	27.1208	27.1739	100.167	101.567
634	72	77	yy	y	nn	NA	ny	ny	13.6	11.7	81.7	89.8	42	49.8	30	27.4	4	3.5	26.5562	28.6341	31.7	34.1	24.9959	26.1166	98.5	102.667
635	70	75	yy	n	nn	nn	yy	nn	13.7	16.6	79.5	68.4	22	29	8	10.5	3	5.1	27.9472	28.1626	43.2	43.2	28.4491	27.6639	102.333	101.933
636	68	73	yy	n	nn	nn	yy	yy	12.7	10.6	121.4	60.3	32	42	6	6.4	7	5.8	33.9552	31.4854	34.1	34.9	30.7241	28.6022	111.667	107.833
637	51	56	yy	n	nn	nn	nn	nn	10.2	14.7	50.4	60.7	29	37.2	3	3.8	1	1.9	27.7079	26.4839	35.8	35.5	29.374	28.3848	103	97.1667
638	47	52	yy	n	nn	nn	nn	nn	20	15.3	67.7	61.5	26	24.7	7	7.3	5	5.1	26.926	23.366	35.3	31.9	29.2327	26.7321	101.833	90.8333
639	65	70	nn	n	nn	nn	yy	nn	12	14.5	32.9	55.6	29	30	14	16.5	4	6.2	26.796	30.6143	33.2	38.2	28.4891	29.0359	108.5	109.667
640	40	45	nn	n	yn	nn	nn	nn	17.5	10.7	34.5	40.5	32	19.5	6	7.3	7	3	30.9209	36.7787	36.7	44.6	26.8348	29.3878	96.5	97.5
641	65	70	nn	n	nn	nn	nn	nn	15	13.8	71.4	141.7	24	28.9	20	26.5	8	9.6	30.2152	36.5094	40	47.6	28.4189	29.6891	106.333	110
642	46	51	yy	n	yy	nn	nn	nn	12.8	13	105.6	37.5	23	19.2	17	5.1	7	4.3	30.6343	31.129	43.7	42.7	29.4676	28.4831	101.2	100.333
643	35	40	yy	n	nn	nn	nn	nn	11.5	13.9	26.1	73.2	25	24.2	5	5.3	3	2.1	11.0101	13.5913	17.2	23.2	20.0474	20.6963	74.8333	76.1667
644	53	58	yy	n	nn	nn	nn	nn	20.4	30.1	87.2	108.2	36	56.9	4	5.2	2	2.8	25.6428	23.5264	28	25.2	27.2942	26.2858	98.1667	91.1667
645	66	71	yy	y	nn	nn	nn	ny	9.8	7.5	49.3	56.7	29	23.4	4	4.7	4	2.3	30.9697	35.7754	38.4	42.3	24.918	27.1953	97.5	101.833
646	74	79	yy	n	nn	nn	nn	nn	28	27	81	97.2	76	68	7	7.7	5	7.1	25.2821	26.8406	38	35.6	22.2215	22.2207	99.5	94.8333
647	36	41	nn	y	nn	yn	nn	nn	24.3	25	140.6	142.4	32	38.6	5	4.1	6	8.9	9.6243	11.9567	8.2	11.5	20.7542	20.6963	79.8333	71
648	39	44	yn	n	yy	nn	nn	nn	29.4	27.3	143.2	132.1	30	34.8	11	13.7	7	9.1	25.9245	26.5333	34.1	36.8	24.7068	24.4999	91.5	87.8333
649	53	58	yy	n	yn	nn	nn	nn	20	13.5	102.3	116.3	21	18.4	8	26.1	5	5.3	27.7828	31.9035	38.2	44.6	26.9251	27.8696	101.167	103
650	52	57	yy	n	nn	NA	nn	nn	16.1	9.1	82.4	78.8	35	31.7	6	3.7	1	0.94	18.4265	15.362	22.7	19.7	24.8467	23.7729	94.1667	91.6667
651	74	79	yy	n	nn	nn	nn	ny	12	13.2	111.1	89.4	28	30.8	12	14.9	3	4.2	36.1682	NA	44.4	NA	33.5861	31.4407	105.5	102
652	46	51	yy	n	nn	yn	ny	nn	10.5	15.5	119.2	105.2	23	27.8	7	6.7	3	3.6	24.4289	24.7621	38.1	40	27.8016	26.9949	94.6667	94.1667
653	36	41	yy	n	nn	nn	ny	nn	10.7	10.8	88.3	94.9	6	5.1	4	4.2	5	3.6	NA	NA	NA	NA	28.5857	29.694	113.667	102.667
654	54	59	yy	n	nn	nn	nn	nn	26.9	20.2	99.4	97.2	45	45.5	2	2.7	4	2.9	18.3187	16.3725	22	17.8	25.0341	23.4453	83.3333	76
655	62	67	yy	n	nn	nn	nn	nn	21.4	22.8	50.8	108.9	35	37.1	5	5	7	6.5	22.9556	23.4948	38.9	29	27.3168	26.3236	90.6667	89.3333
656	60	65	yy	n	nn	nn	nn	nn	24.2	19.3	111.9	133.2	32	41.8	7	5.5	6	4.3	20.5199	16.1048	24.1	20.3	27.3647	24.4113	97.1667	88.6667
657	56	61	yy	n	nn	nn	nn	nn	19.8	20.3	120.3	96	51	40.7	5	5.6	3	2.7	34.9027	38.1002	45.6	50	34.1963	35.543	110.833	106.167
658	57	62	yy	n	nn	nn	nn	nn	11.2	17.7	85.4	126.2	32	37.9	3	3.2	3	3	33.3189	37.5953	42.9	48.3	33.0274	33.3438	111.167	116.167
659	50	55	yy	n	nn	nn	ny	nn	21.1	13.8	100.1	44.2	27	36.4	6	5.4	3	3.6	NA	NA	NA	NA	33.2997	35.7112	105.167	111
660	60	65	yn	y	nn	nn	nn	yy	18.5	19.4	109.3	106.4	39	37.6	8	9	4	5.2	31.8822	26.4316	40.1	35	29.9575	25.4193	104.5	88.3333
661	76	81	yy	n	nn	nn	nn	nn	12.4	9.5	90.2	93.8	27	28.7	11	9.8	5	3.1	33.4191	35.7092	44.3	44.6	27.1869	26.8408	101	101.5
662	69	74	yy	n	nn	nn	nn	nn	17.1	22.6	117.4	145.4	39	55.8	8	7.9	7	5.9	30.5836	31.8305	43	43.5	27.8698	27.435	95.6667	94.3333
663	47	52	yy	n	nn	nn	nn	nn	17	17.5	74.7	78	21	33.2	6	3.8	2	3	26.9909	NA	39.2	NA	20.5962	25.9668	98.1667	98.3333
664	77	82	yy	n	nn	nn	yy	nn	13.2	11.7	86.1	95.7	31	29.4	37	35.4	11	11.6	36.9553	40.2627	51.6	56.9	30.5761	31.8405	115.333	115
665	41	46	yy	n	nn	nn	nn	nn	25.4	18.9	127.3	109.7	24	27.9	6	6.8	6	3.5	21.1455	26.4807	29.4	36.7	27.216	27.3588	88.5	88.1667
666	55	60	yy	n	nn	nn	nn	nn	11.2	14.9	128.8	114.4	26	38.2	10	12.1	2	3.4	32.944	33.1425	41.5	42.2	30.8634	30.0974	103.333	100.333
667	66	71	yy	n	nn	nn	nn	nn	15	16.9	78.8	88.3	39	55.8	8	10.8	6	6.2	42.5554	44.6608	50.5	53	36.3839	38.489	119.5	127.167
668	79	84	yy	n	nn	nn	nn	yy	17.7	18.2	59.6	27	44	42	16	20.2	10	10.2	26.1561	NA	36	NA	22.5905	22.6939	86.8333	86
669	40	45	yn	n	nn	nn	nn	nn	14.7	14.1	32.5	58.9	27	32.7	3	2.5	2	1.7	30.8862	23.5933	37.5	26.3	23.9693	23.8399	91.3333	85.6667
670	66	71	yy	n	nn	nn	nn	nn	17.2	19.3	138.4	131.4	36	43	2	2.3	2	3.9	32.0151	NA	47	NA	27.4046	27.3741	106.833	99.6667
671	52	57	yy	n	yn	nn	nn	nn	15.1	16.3	89.4	107.5	25	31.9	4	4.3	4	2.4	23.2194	25.2493	35.5	36.4	25.8254	26.4182	92.8333	93.5
672	58	63	yy	n	nn	NA	nn	nn	20.3	24.5	57	72.1	36	39.4	4	3.9	4	3.7	23.1239	23.7012	33.4	34.6	24.7409	24.1393	89.3333	88.3333
673	57	62	yy	n	nn	nn	nn	nn	14.8	21	61.8	82.8	40	44.2	5	5.1	2	3.1	30.841	25.3322	40	30.9	30.1389	27.7156	101.333	94.3333
674	68	73	yy	n	nn	nn	yy	yy	12.6	8.4	92.4	80.6	19	18.5	7	7	4	7.3	29.9003	33.8086	41.3	40.7	30.3461	30.5238	109.667	112.667
675	59	64	yn	n	yy	NA	nn	yy	14.2	13.5	130.3	132.5	29	30.1	7	7.7	4	5.5	35.5016	35.6588	43.4	40	37.987	35.5038	127.5	121.6
676	63	68	yy	y	nn	nn	nn	nn	10.8	10	96.4	122.9	15	15.9	4	5	5	4.3	26.2162	26.7538	36.6	31.6	32.1004	33.7358	108	112
677	55	61	nn	n	nn	nn	nn	nn	18.7	23.2	62.6	115.2	38	27.9	13	14.3	5	7.2	23.6257	21.4944	30.1	26.1	30.6297	29.1656	96	93.6667
678	64	69	yy	y	yy	nn	nn	nn	16.4	14.2	93.5	67.3	41	35.3	6	6.3	4	5.9	30.9202	31.6874	34.1	31.7	34.1537	34.7429	117.833	118.833
679	58	63	yy	n	nn	nn	nn	nn	24.4	16.8	104.5	92.7	46	36.6	7	9.6	4	5.4	27.9977	31.3623	30.3	37.2	24.4804	25.5305	91.1667	92.6667
680	66	71	yy	n	yy	nn	nn	nn	17.5	18.6	73.6	89.8	41	40.4	7	8.2	5	6.3	16.4262	25.2824	21.8	35.5	18.9619	19.6953	75.5	83.8333
681	42	47	yy	n	nn	nn	nn	nn	13	11	87.6	98.6	12	12.9	4	4.6	4	3.3	28.4744	29.1181	41.5	43.7	30.7787	31.8589	101.667	107.5
682	44	49	yy	n	nn	nn	nn	nn	20.8	14.4	87.6	86.5	18	25.2	4	3.2	3	1.7	27.5626	28.5273	41.8	37.2	25.8682	27.2704	89.3333	91.6667
683	52	57	nn	n	nn	nn	yy	nn	21.4	14.7	109.3	86.1	17	18	10	15.9	5	4.4	25.5027	22.7427	34.2	27.6	27.9581	27.2272	101	100.5
684	61	66	yy	n	nn	nn	nn	nn	26.2	26.7	93.1	90.9	60	62.9	7	9.7	4	3.6	23.9352	25.7219	32.5	33.3	28.5843	27.7509	98.6667	97.3333
685	41	46	yy	n	nn	nn	ny	nn	14.1	9.8	74	93.8	25	20.5	7	8.1	5	4.8	34.3108	33.1112	48.1	41	30.6689	30.4829	103.5	110.433
686	53	58	yy	n	nn	nn	nn	nn	13.3	15.4	52.6	39.7	37	45.1	2	2.4	4	2.3	23.4841	16.7618	23.7	15.2	22.5049	20.9414	90	82.3333
687	54	59	yy	n	nn	nn	nn	nn	25.3	17.5	61.1	64.8	56	35.1	2	2.2	4	2.2	18.8842	32.8421	17.5	36.4	20.1064	24.0895	83.8333	98.6667
688	39	44	yy	n	nn	nn	nn	nn	10.5	12.8	103.8	51.9	27	18.7	6	7.1	2	2.7	29.0065	27.9109	36.9	35.7	25.2927	25.3559	96.8333	96.0333
689	38	43	yy	n	nn	nn	nn	nn	15.4	13.1	54.8	67	32	26.1	5	4.1	2	1.9	16.8281	22.0257	18.8	24.6	19.3896	21.3523	79	86.5
690	71	76	nn	n	nn	NA	nn	nn	10	9.6	101.6	122.2	27	27.1	10	12.8	6	4.7	31.9913	34.2456	43.8	41.1	29.5855	31.1687	109.667	112.333
691	64	69	nn	n	yn	nn	nn	yy	20.9	14.3	58.1	76.2	73	51.8	10	9.3	7	8.2	15.6725	32.8502	11.6	36.3	22.2538	31.5886	75.6667	108
692	65	70	yy	n	nn	nn	nn	nn	15.8	12.3	80.6	51.9	23	24.2	5	5.4	5	3.1	22.4305	19.7863	28.7	24.9	29.0715	28.0714	101.5	98.3333
693	56	61	nn	n	nn	ny	nn	nn	13.7	16	59.6	86.5	41	40.2	11	9.4	3	3.3	29.2841	31.5565	39.9	37.5	25.8166	28.5691	88.8333	93.6667
694	59	64	yy	y	nn	nn	nn	nn	12.4	11.8	92.4	78.8	23	30.3	14	15.4	4	7.7	NA	25.1107	NA	33.5	27.8245	27.7563	97.8333	100.667
695	65	70	yy	n	nn	nn	nn	nn	12.1	16	51.2	76.2	29	33.2	7	5.4	2	3.1	33.7039	36.2665	41.6	42.1	29.7974	29.5142	104.833	104.333
696	57	62	yy	n	nn	nn	nn	nn	13.8	16.5	42.7	79.9	34	39.4	5	4	6	4.1	24.6418	26.2798	28.2	31.4	28.3446	29.805	98.3333	101
697	50	55	nn	n	yy	nn	nn	nn	17.5	16.8	62.9	73.2	29	30.9	5	7.4	4	3.5	21.2506	20.8822	28.2	28	22.7655	23.9438	92	90.3333
698	51	56	NA	NA	nn	nn	ny	nn	21.9	11.6	89.4	100.8	20	39.9	13	10.3	6	3.6	32.0305	32.3328	46.2	43.6	31.6841	30.6418	115.167	107.767
699	49	54	yy	n	yn	nn	nn	nn	17.4	11.2	85.7	69.5	29	18.5	3	5	6	2.7	35.141	33.6724	46.6	37.4	31.35	31.7826	111.167	111.667
700	57	62	yy	n	nn	nn	yy	nn	16.2	12.2	72.5	72.9	21	28.5	4	3.4	4	1.9	27.3124	25.8672	34.3	31.1	25.3086	25.3425	95.8333	94.1667
701	56	61	yy	n	nn	NA	yy	nn	15.1	11.2	42	37.5	31	27.5	17	3.8	6	4.5	29.2464	26.3756	41.5	32.5	36.5104	32.973	115	106.667
702	53	58	yy	n	yy	nn	nn	nn	12.2	15	72.5	83.2	32	43.8	3	3.3	1	1.6	NA	30.0218	NA	36.4	27.2041	27.7111	99.1667	102.667
703	53	58	yy	n	yy	nn	nn	nn	16.7	15.1	76.9	78.8	61	32.9	8	16.8	4	4.6	NA	31.0488	NA	40.2	29.3625	29.8039	97.6667	94.6667
704	42	47	yy	n	yy	NA	nn	nn	19.1	20.8	102.7	96.8	35	40.5	4	4.9	4	5.5	NA	20.4521	NA	24.2	24.1665	24.7628	87.6667	85.3333
705	66	71	yy	n	yy	nn	nn	nn	18.2	18.1	123.6	124.8	48	47.8	4	3.6	3	3.6	25.7787	25.9931	34.3	31.5	27.57	27.0831	99.1667	98
706	51	56	NA	n	nn	nn	nn	nn	19.5	14.7	107.5	101.9	36	48.1	5	5	3	3.2	34.3116	27.4918	43.5	37.1	24.8342	22.9391	92.7	89.8333
707	74	79	yy	n	nn	nn	nn	nn	24.4	15	142.4	114.1	62	41.4	8	6.8	4	4.8	16.9903	25.046	16.8	28	23.6829	26.2469	88.3333	87.6667
708	49	54	yy	n	nn	nn	nn	nn	18.9	15.1	76.5	71	22	32.9	4	10.9	6	3.6	28.0245	25.4787	33.9	31.8	24.7519	24.1288	87.6667	87.1667
709	56	61	yy	n	nn	nn	nn	nn	22.7	26	73.2	90.5	38	55.6	8	8.3	5	2.9	20.6012	8.49096	25.6	11.6	22.3859	19.3717	89	75.8333
710	40	45	nn	n	ny	nn	nn	nn	19.7	18.4	97.5	64.4	19	24.6	7	5.4	3	2.7	18.6529	9.15333	28.1	14.7	23.3916	21.5744	85.1667	75.1667
711	49	54	yy	n	nn	nn	nn	nn	22.2	18.3	121.8	120.3	39	36.4	5	4.3	3	2.5	24.8595	29.1435	29	32.9	24.221	26.7158	92	95.8333
712	40	45	yy	n	nn	nn	nn	nn	11.8	13.2	74	83.5	26	20.6	5	3.8	1	1.6	NA	33.4411	NA	40.7	21.0152	25.1573	85.1667	96.1667
713	43	48	yy	n	nn	ny	yy	nn	9.8	14.3	65.1	35.9	15	43.7	4	4.2	3	3.2	36.6693	39.0242	50.4	43.5	35.4304	36.1735	119.167	122
714	73	78	yy	n	yn	nn	yy	nn	22.8	17.8	135.8	83.9	36	48.2	5	5	4	3.4	28.4832	32.6485	38.3	40.9	26.5212	30.6767	106	111.833
715	70	75	yy	n	nn	nn	nn	nn	10.4	9.7	70.7	78	28	33.6	4	4.5	1	1.8	31.1826	31.9593	38.4	35.2	28.4005	29.2883	96.3333	97.5
716	66	71	yy	n	nn	nn	ny	yy	23.1	20	139.5	110	36	54.7	10	8.5	4	3.4	28.3585	28.6129	43.9	41.2	24.7195	24.4493	92.7	94.1667
717	55	60	yy	n	nn	nn	nn	nn	13.7	11.5	91.3	72.5	29	31.2	5	5.2	4	4.7	29.1394	28.5108	37.9	33.6	29.4515	29.4078	101	101.667
718	54	59	yy	n	nn	nn	nn	nn	19.1	14.1	95.7	98.3	25	25.1	5	5	4	4.9	25.6832	24.1914	35.8	29.5	26.6121	27.9123	100.167	104.5
719	70	75	yy	n	nn	nn	ny	nn	23.6	11.5	111.5	75.8	40	37.5	6	4	4	2.1	31.1569	27.9359	41.2	34.4	25.7347	30.1626	92.3333	106.333
720	44	49	yy	n	nn	nn	nn	nn	22.5	17.9	151.2	180.3	29	26.8	16	12.8	5	3.3	31.1569	29.7882	41.2	35.8	28.1215	28.9339	96.6667	98.8333
721	59	64	yy	n	nn	nn	nn	nn	10.9	12.6	106	116.3	16	21.1	9	6.8	6	4.1	30.722	31.9462	41.7	40	28.8684	30.0093	102	104.667
722	43	48	nn	n	nn	nn	nn	nn	18.5	12.6	85.7	68.8	30	30.5	12	8.9	6	4	24.1251	26.2543	32.2	31.4	24.6995	26.5042	88.3333	94.3333
723	60	65	yy	y	nn	nn	yy	ny	14.1	12.6	97.2	111.9	33	31.9	6	4.8	5	4.6	26.8126	30.8685	35.2	37.1	25.55	28.1443	98.5	104.167
724	68	73	nn	n	nn	nn	nn	nn	11.3	10.9	89.4	79.9	28	27.3	12	11.2	5	3.5	37.6557	33.6368	45.2	36.7	34.0807	34.0038	121	116.667
725	58	63	yy	y	nn	nn	nn	nn	15.6	20.8	96.8	97.9	31	42.8	6	5.3	5	3	25.1331	26.1445	30.4	34	27.0921	26.6319	98.5	94.7
