# Supplementary material for: Age-related changes in estradiol and longitudinal associations with fat mass in men
Source: PLoS One. 2018 Aug 2;13(8):e0201912. doi: 10.1371/journal.pone.0201912 (PMC6072119; doi:10.1371/journal.pone.0201912)
Supplement: S2 Table — (XLSX) [file pone.0201912.s002.xlsx]

## Sheet: Sheet1
participant	age (years)	BMI (kg/m2)	weight (kg) at baseline	weight (kg) at 28 days	percentage fat mass at baseline	percentage fat mass at 28 days	aromatase mRNA expression at baseline	aromatase mRNA expression at 28 days	T (ng/ml) at baseline	T (ng/ml) at 28 days	E2 (pg/ml) at baseline	E2 (pg/ml) at 28 days
1	29	22.07	73.95	74.2	18.2	20.7	1.7577e-06	2.662e-07	5.4	5.55	23.9	24.6
2	44	29.25	87.45	89.15	34.2	35.8	5.753e-07	6.074e-07	4.94	3.89	14.9	14.6
3	41	29.36	96	98.95	31.6	33.6	3.555e-07	9.96e-08	3.99	3.93	17.4	14.8
4	30	22.39	72.55	77.4	24.5	27.6	1.677e-06	1.73e-07	6.75	5.98	25.1	22.6
5	29	27.6	83.35	84.7	32.6	32	3.319e-07	3.751e-07	6.6	5.71	4.59	6.23
6	45	28.52	79.3	79.3	21.8	21.6	4.2287e-06	4.819e-07	4.93	5.15	19.5	20
7	36	24.23	72.45	76.9	31.4	34.9	1.1255e-06	1.0975e-06	5.36	5.99	11.7	4.84
8	35	31.11	106.4	108.7	42.4	42.4	8.416e-07	3.995e-07	6.11	5.84	6.14	14.1
